# Supplementary material for: Molecular basis for the regulation of human glycogen synthase by phosphorylation and glucose-6-phosphate
Source: Nat Struct Mol Biol. 2022 Jul 14;29(7):628–38. doi: 10.1038/s41594-022-00799-3 (PMC9287172; doi:10.1038/s41594-022-00799-3)
Supplement: Source Data Fig. 4 — Determined melting temperatures for Fig. 4b. [file 41594_2022_799_MOESM9_ESM.xlsx]

## Sheet: Tms_SourceDataForFig.4b
Melting Temperatures °C)
[G6P] (mM)	WT as-purified				WT PP1c				R582A+R586A as-purified				R582A+R586A PP1c
0	54.74	55.08	54.55	54.63	49	48.62	48.6	49.11	42.91	42.69	42.73	42.72	41.93	41.5	41.09	41.33
0.05	55.06	55.05	54.83	54.87	49.18	49.02	49.06	48.9	42.22	41.86	41.31	41.58	41.03	40.93	40.8	40.66
0.1		56.03	55.03	54.78	48.98	48.72	48.87	50.11	42.1	41.54	41.41	41.91	40.91	41.11	40.22	40.44
0.25	54.73	55.06	54.48	54.43	50.64	49.98	50.33	50.45	41.58	40.6	41.77	42.07	41.75	41.53	40.94	40.4
0.5	55.07	54.99	54.84	54.81	49.75	50.14	49.69	49.71	41.71	41.34	41.6	41.7	40.62	40.52	40.35	39.93
1	54.68	54.42	54.4	54.48	55.09	54.68	54.72	54.67	41.77	42.24	41.79	41.8	40.56	41.5	40.68	40.61
2.5	54.7	54.3	54.1	54.29	57.33	57.28	57.47	57.25	41.79	41.92	41.12	42.01	40.44	41.02	40.62	40.73
5	54.59	54.48	54.37	54.25	59.93	59.75	59.7	59.81	41.9	42.48	42.01	41.89	38.37	42.07	41.17	40.21
7.5	54.51	54.62	54.66	54.51	60.93	61.22	61.37	61.57	41.08	41.81	41.48	41.83	41.38	41.18	40.93	40.68
10	55.05	54.79	54.55	54.47	60.44	60.68	61.13	61.45	42.09	41.57	41.85	41.88	40.95	41.56	39.59	40.76
15	55.33	54.92	54.87	54.73	60.55	60.98	60.77	61.25	41.82	41	41.73	42.05	41.64	41.04	40.8	40.81
20	55.24	55.25	55.47	55.35	60	61.41	61.11	60.89	42.29	42.21	41.71	41.87	42.41	41.71	42.61	41.21
