# Supplementary material for: Molecular basis for the regulation of human glycogen synthase by phosphorylation and glucose-6-phosphate
Source: Nat Struct Mol Biol. 2022 Jul 14;29(7):628–38. doi: 10.1038/s41594-022-00799-3 (PMC9287172; doi:10.1038/s41594-022-00799-3)
Supplement: Source Data Fig. 6 — Determined melting temperatures for Fig. 6d,e. [file 41594_2022_799_MOESM11_ESM.xlsx]

## Sheet: Tms_SourceDataForFig.6d
Melting Temperatures °C)
Apo	Glycogen	Debranched Glycogen	Maltotetraose	Maltoheptaose	Glucose	Glucose-6-Phosphate	UDP-Glucose	UDP
55.8	56.91	58.96	58.03	57.45	56.39	56.54	55.5	55.99
54.91	57.17	57.16	57.02	59.07	56.76	57.2	56.09	56.39
55.25	57.93	57.19	57.33	58.08	56	56.36	55.95	56.35
56.24	57.33	56.74	57.12	58.29	56.24	56.08	55.64	56.4

## Sheet: Tms_SourceDataForFig.6e
Melting Temperatures °C)
[Maltoheptaose] (mM)	WT			Y203R			W246R
0	54.12	54.9	53.87	54.49	54.15	54.39	43.94	44.3	44.38
0.075	55.26	55.22	55.34	55.19	57.73	56.61	44.09	44.16	44.08
0.1	54.19	56.41	55.61	53.48	55.57	55.1	44.2	44.19	44.33
0.25	56.54	56.33	55.83	55.53	55.24	55.5	44.14	44.25	44.17
0.5	52.74	56.75	56.14	57.13	56.17	57.19	44.29	44.84	44.22
0.75	57.15	59.17	56.79	58.11	54.14	57.23	44.23	44.08	44.19
1	58.9	58.3	57.56	56.64	56.39	56.48	44.57	44.59	44.51
2.5	58.49	58.59	58.43	59.34	58.21	58.02	44.94	44.95	45
5	61.87	61.67	61.32	60.04	58.6	59.56	45.68	45.74	45.61
7.5	62	61.87	62.57	61.72	61.76	61.34	46.59	46.92	46.56
10	63.21	63.88	62.74	62.79	62.37	62.43	47.01	47.03	46.73
25	62.77	62.67	63.94	62.38	62.22	62.46	48.04	48.96	48.24
