# Supplementary material for: Molecular basis for the regulation of human glycogen synthase by phosphorylation and glucose-6-phosphate
Source: Nat Struct Mol Biol. 2022 Jul 14;29(7):628–38. doi: 10.1038/s41594-022-00799-3 (PMC9287172; doi:10.1038/s41594-022-00799-3)
Supplement: Source Data Extended Data Fig. 1 — Raw mass spectrometry data and UDP-Glo assay data for Extended Data Fig. 1f,g. [file 41594_2022_799_MOESM13_ESM.xlsx]

## Sheet: GYS1GYG1FLAsPurifiedMSData
GYS1:GYG1FLAsPurifiedMSData
#"+ESI	Scan	(rt:	0.866-1.478	min,	38	scans)	Frag=250.0V	210720_XX02XX13XX20GYS1_AsPurifiedandPP1TreatedXX02GYS1.d	Deconvoluted	(Isotope	Width=14.4)"
#Point	X(Daltons)	Y(Counts)
0	4000	4.25884e-11
1	4001	3.16853e-10
2	4002	1.61262e-09
3	4003	6.68331e-09
4	4004	2.3637e-08
5	4005	7.25681e-08
6	4006	1.94951e-07
7	4007	4.6098e-07
8	4008	9.65545e-07
9	4009	1.80555e-06
10	4010	3.04412e-06
11	4011	4.68299e-06
12	4012	6.66495e-06
13	4013	8.90635e-06
14	4014	1.13352e-05
15	4015	1.39083e-05
16	4016	1.66001e-05
17	4017	1.93796e-05
18	4018	2.21987e-05
19	4019	2.5008e-05
20	4020	2.77982e-05
21	4021	3.06462e-05
22	4022	3.37449e-05
23	4023	3.74053e-05
24	4024	4.20454e-05
25	4025	4.81837e-05
26	4026	5.64574e-05
27	4027	6.76792e-05
28	4028	8.29504e-05
29	4029	0.000103858
30	4030	0.000132777
31	4031	0.000173265
32	4032	0.000230416
33	4033	0.000310811
34	4034	0.000421268
35	4035	0.00056524
36	4036	0.000736268
37	4037	0.000910709
38	4038	0.0010466
39	4039	0.00109655
40	4040	0.00103299
41	4041	0.000868378
42	4042	0.000651114
43	4043	0.000438471
44	4044	0.000269041
45	4045	0.000153707
46	4046	8.40893e-05
47	4047	4.55113e-05
48	4048	2.52216e-05
49	4049	1.47865e-05
50	4050	9.42157e-06
51	4051	6.64337e-06
52	4052	5.22053e-06
53	4053	4.55228e-06
54	4054	4.34319e-06
55	4055	4.44025e-06
56	4056	4.75024e-06
57	4057	5.19717e-06
58	4058	5.70398e-06
59	4059	6.19259e-06
60	4060	6.59667e-06
61	4061	6.87852e-06
62	4062	7.04145e-06
63	4063	7.13349e-06
64	4064	7.24462e-06
65	4065	7.50458e-06
66	4066	8.09295e-06
67	4067	9.27698e-06
68	4068	1.15007e-05
69	4069	1.55628e-05
70	4070	2.2939e-05
71	4071	3.62972e-05
72	4072	6.01329e-05
73	4073	0.000101084
74	4074	0.000166894
75	4075	0.000262823
76	4076	0.000385849
77	4077	0.000520268
78	4078	0.000639999
79	4079	0.000718907
80	4080	0.000742912
81	4081	0.000715173
82	4082	0.000651604
83	4083	0.00057165
84	4084	0.000490908
85	4085	0.000418442
86	4086	0.000357673
87	4087	0.000308583
88	4088	0.000269678
89	4089	0.000239215
90	4090	0.000215761
91	4091	0.00019831
92	4092	0.00018619
93	4093	0.000178878
94	4094	0.000175819
95	4095	0.000176219
96	4096	0.000178833
97	4097	0.000181773
98	4098	0.000182498
99	4099	0.000178187
100	4100	0.000166626
101	4101	0.000147317
102	4102	0.000122107
103	4103	9.46638e-05
104	4104	6.89619e-05
105	4105	4.77552e-05
106	4106	3.19772e-05
107	4107	2.11307e-05
108	4108	1.40718e-05
109	4109	9.63018e-06
110	4110	6.89241e-06
111	4111	5.24609e-06
112	4112	4.32432e-06
113	4113	3.94172e-06
114	4114	4.0616e-06
115	4115	4.81642e-06
116	4116	6.61551e-06
117	4117	1.04099e-05
118	4118	1.82229e-05
119	4119	3.40044e-05
120	4120	6.45428e-05
121	4121	0.000119525
122	4122	0.000209595
123	4123	0.000342614
124	4124	0.00052076
125	4125	0.000741392
126	4126	0.00100161
127	4127	0.00130359
128	4128	0.00165849
129	4129	0.00208882
130	4130	0.00263125
131	4131	0.00334166
132	4132	0.00430499
133	4133	0.00565346
134	4134	0.00759944
135	4135	0.0104922
136	4136	0.0149092
137	4137	0.0217825
138	4138	0.0325187
139	4139	0.0489574
140	4140	0.0728288
141	4141	0.104316
142	4142	0.139937
143	4143	0.171479
144	4144	0.188565
145	4145	0.184692
146	4146	0.16184
147	4147	0.128903
148	4148	0.0956866
149	4149	0.0682526
150	4150	0.0482742
151	4151	0.0348072
152	4152	0.0261102
153	4153	0.0206048
154	4154	0.0171423
155	4155	0.0149616
156	4156	0.0135741
157	4157	0.0126664
158	4158	0.0120382
159	4159	0.0115659
160	4160	0.0111824
161	4161	0.0108615
162	4162	0.0106024
163	4163	0.0104125
164	4164	0.0102919
165	4165	0.0102216
166	4166	0.010157
167	4167	0.0100306
168	4168	0.00976505
169	4169	0.00929527
170	4170	0.00859385
171	4171	0.00768567
172	4172	0.00664229
173	4173	0.00555703
174	4174	0.00451482
175	4175	0.00357222
176	4176	0.00275429
177	4177	0.00206409
178	4178	0.00149523
179	4179	0.00104025
180	4180	0.000691953
181	4181	0.000440386
182	4182	0.000270341
183	4183	0.00016264
184	4184	9.80455e-05
185	4185	6.07389e-05
186	4186	3.9613e-05
187	4187	2.77275e-05
188	4188	2.10761e-05
189	4189	1.74544e-05
190	4190	1.56766e-05
191	4191	1.51063e-05
192	4192	1.53943e-05
193	4193	1.634e-05
194	4194	1.78304e-05
195	4195	1.98333e-05
196	4196	2.24301e-05
197	4197	2.58682e-05
198	4198	3.0617e-05
199	4199	3.74144e-05
200	4200	4.72795e-05
201	4201	6.14113e-05
202	4202	8.08097e-05
203	4203	0.000105475
204	4204	0.000133371
205	4205	0.000159995
206	4206	0.000179662
207	4207	0.000188363
208	4208	0.000186142
209	4209	0.000176915
210	4210	0.000166172
211	4211	0.000158751
212	4212	0.000158109
213	4213	0.00016684
214	4214	0.000187643
215	4215	0.000224229
216	4216	0.000282146
217	4217	0.000369691
218	4218	0.000499157
219	4219	0.000688545
220	4220	0.000963453
221	4221	0.00135792
222	4222	0.00191144
223	4223	0.00265801
224	4224	0.00360418
225	4225	0.00470051
226	4226	0.00582429
227	4227	0.00679765
228	4228	0.00744715
229	4229	0.00767373
230	4230	0.00748546
231	4231	0.00697406
232	4232	0.0062613
233	4233	0.00545409
234	4234	0.00462741
235	4235	0.00382927
236	4236	0.00309259
237	4237	0.0024425
238	4238	0.00189633
239	4239	0.00146022
240	4240	0.00112778
241	4241	0.000882828
242	4242	0.000704452
243	4243	0.000571482
244	4244	0.000465478
245	4245	0.000372814
246	4246	0.000286472
247	4247	0.000206584
248	4248	0.000138033
249	4249	8.56055e-05
250	4250	5.02178e-05
251	4251	2.8857e-05
252	4252	1.70074e-05
253	4253	1.07872e-05
254	4254	7.66332e-06
255	4255	6.24087e-06
256	4256	5.84372e-06
257	4257	6.19963e-06
258	4258	7.26442e-06
259	4259	9.13705e-06
260	4260	1.20227e-05
261	4261	1.62184e-05
262	4262	2.2106e-05
263	4263	3.01404e-05
264	4264	4.08267e-05
265	4265	5.46953e-05
266	4266	7.2312e-05
267	4267	9.43948e-05
268	4268	0.000122125
269	4269	0.000157752
270	4270	0.000205645
271	4271	0.0002741
272	4272	0.000378692
273	4273	0.000548729
274	4274	0.000839773
275	4275	0.0013569
276	4276	0.00229368
277	4277	0.00398534
278	4278	0.00695117
279	4279	0.011861
280	4280	0.0193423
281	4281	0.0296358
282	4282	0.0423074
283	4283	0.0563218
284	4284	0.0705318
285	4285	0.0842555
286	4286	0.0975517
287	4287	0.111116
288	4288	0.126005
289	4289	0.143389
290	4290	0.164437
291	4291	0.190265
292	4292	0.221908
293	4293	0.260218
294	4294	0.305628
295	4295	0.357758
296	4296	0.414869
297	4297	0.473293
298	4298	0.527126
299	4299	0.568572
300	4300	0.589335
301	4301	0.583012
302	4302	0.547739
303	4303	0.487688
304	4304	0.412248
305	4305	0.332986
306	4306	0.25995
307	4307	0.199246
308	4308	0.152707
309	4309	0.119111
310	4310	0.0957622
311	4311	0.0796427
312	4312	0.0679403
313	4313	0.0582327
314	4314	0.0486815
315	4315	0.0384073
316	4316	0.0277779
317	4317	0.0180835
318	4318	0.010576
319	4319	0.00565665
320	4320	0.00287467
321	4321	0.00146708
322	4322	0.00080211
323	4323	0.000499614
324	4324	0.00037043
325	4325	0.000331751
326	4326	0.000352418
327	4327	0.000424561
328	4328	0.000546849
329	4329	0.000709846
330	4330	0.000884306
331	4331	0.00102277
332	4332	0.00108026
333	4333	0.00104003
334	4334	0.000921071
335	4335	0.000762528
336	4336	0.000601774
337	4337	0.000462254
338	4338	0.000353082
339	4339	0.000274206
340	4340	0.000221684
341	4341	0.000191163
342	4342	0.000179794
343	4343	0.000187344
344	4344	0.000217072
345	4345	0.000276434
346	4346	0.000376607
347	4347	0.000528376
348	4348	0.000731546
349	4349	0.000960124
350	4350	0.00115662
351	4351	0.00125235
352	4352	0.00120876
353	4353	0.00104462
354	4354	0.000821668
355	4355	0.000604256
356	4356	0.000430352
357	4357	0.000309054
358	4358	0.000233209
359	4359	0.000191842
360	4360	0.000176789
361	4361	0.000185031
362	4362	0.000219643
363	4363	0.000291252
364	4364	0.000420494
365	4365	0.000640522
366	4366	0.00099641
367	4367	0.00153661
368	4368	0.00229373
369	4369	0.00326145
370	4370	0.00438531
371	4371	0.0055833
372	4372	0.00679023
373	4373	0.00799905
374	4374	0.00927561
375	4375	0.0107453
376	4376	0.012564
377	4377	0.0148801
378	4378	0.0177836
379	4379	0.0212397
380	4380	0.0250204
381	4381	0.0286797
382	4382	0.0316145
383	4383	0.033216
384	4384	0.0330586
385	4385	0.031048
386	4386	0.0274747
387	4387	0.0229448
388	4388	0.0181995
389	4389	0.0138873
390	4390	0.0103975
391	4391	0.00783259
392	4392	0.00609748
393	4393	0.00501941
394	4394	0.00443233
395	4395	0.00421055
396	4396	0.00426852
397	4397	0.00454599
398	4398	0.00499149
399	4399	0.00555022
400	4400	0.00615948
401	4401	0.00675056
402	4402	0.00725479
403	4403	0.00761075
404	4404	0.00777219
405	4405	0.00771585
406	4406	0.00744708
407	4407	0.00699973
408	4408	0.00642846
409	4409	0.00579538
410	4410	0.00515645
411	4411	0.00455221
412	4412	0.00400521
413	4413	0.00352273
414	4414	0.00310227
415	4415	0.0027375
416	4416	0.00242283
417	4417	0.00215586
418	4418	0.00193744
419	4419	0.00177007
420	4420	0.0016557
421	4421	0.0015937
422	4422	0.00157895
423	4423	0.00159945
424	4424	0.00163388
425	4425	0.00165133
426	4426	0.00161755
427	4427	0.00150855
428	4428	0.00132489
429	4429	0.0010941
430	4430	0.000856947
431	4431	0.000647884
432	4432	0.000483991
433	4433	0.00036634
434	4434	0.000287454
435	4435	0.000238034
436	4436	0.00021051
437	4437	0.000200173
438	4438	0.000205301
439	4439	0.000227245
440	4440	0.000271016
441	4441	0.000346713
442	4442	0.000472144
443	4443	0.000677095
444	4444	0.00100976
445	4445	0.00154595
446	4446	0.00240172
447	4447	0.00374883
448	4448	0.0058294
449	4449	0.00895737
450	4450	0.0134832
451	4451	0.0196911
452	4452	0.0276209
453	4453	0.0368719
454	4454	0.0465301
455	4455	0.0553562
456	4456	0.0622086
457	4457	0.06646
458	4458	0.0681358
459	4459	0.0677131
460	4460	0.065758
461	4461	0.0626257
462	4462	0.0583523
463	4463	0.0527589
464	4464	0.0457192
465	4465	0.0374621
466	4466	0.0287046
467	4467	0.020457
468	4468	0.0135983
469	4469	0.00853346
470	4470	0.00516205
471	4471	0.00309404
472	4472	0.00189469
473	4473	0.00122047
474	4474	0.000846169
475	4475	0.000639645
476	4476	0.00052782
477	4477	0.00047094
478	4478	0.000446769
479	4479	0.000441943
480	4480	0.000447721
481	4481	0.000458174
482	4482	0.000469488
483	4483	0.000479452
484	4484	0.000486851
485	4485	0.000490909
486	4486	0.000491112
487	4487	0.000487485
488	4488	0.000481038
489	4489	0.000473954
490	4490	0.00046924
491	4491	0.000470023
492	4492	0.000478791
493	4493	0.000496831
494	4494	0.000523872
495	4495	0.000557949
496	4496	0.000595577
497	4497	0.000632412
498	4498	0.000664335
499	4499	0.000688582
500	4500	0.000704387
501	4501	0.000712846
502	4502	0.000716185
503	4503	0.000716896
504	4504	0.000717169
505	4505	0.000718829
506	4506	0.000723697
507	4507	0.000734133
508	4508	0.000753466
509	4509	0.0007861
510	4510	0.000837186
511	4511	0.00091175
512	4512	0.00101305
513	4513	0.00113987
514	4514	0.00128304
515	4515	0.00142303
516	4516	0.00153234
517	4517	0.00158526
518	4518	0.00157211
519	4519	0.00150809
520	4520	0.00142964
521	4521	0.00138286
522	4522	0.00141688
523	4523	0.00159234
524	4524	0.00200947
525	4525	0.00286339
526	4526	0.00454254
527	4527	0.00778548
528	4528	0.0138693
529	4529	0.0246927
530	4530	0.0424818
531	4531	0.0688915
532	4532	0.103692
533	4533	0.143818
534	4534	0.183638
535	4535	0.216616
536	4536	0.237536
537	4537	0.244114
538	4538	0.237294
539	4539	0.220332
540	4540	0.197374
541	4541	0.172237
542	4542	0.147761
543	4543	0.125671
544	4544	0.106725
545	4545	0.0909697
546	4546	0.0780031
547	4547	0.0671992
548	4548	0.0578967
549	4549	0.0495448
550	4550	0.0418003
551	4551	0.0345582
552	4552	0.0279056
553	4553	0.0220158
554	4554	0.017036
555	4555	0.0130176
556	4556	0.00990728
557	4557	0.00758101
558	4558	0.00588785
559	4559	0.00468379
560	4560	0.00384859
561	4561	0.00328962
562	4562	0.00293848
563	4563	0.00274472
564	4564	0.00266871
565	4565	0.00267486
566	4566	0.00272666
567	4567	0.00278597
568	4568	0.00281815
569	4569	0.0028011
570	4570	0.00273199
571	4571	0.00262614
572	4572	0.00250828
573	4573	0.00240189
574	4574	0.00232201
575	4575	0.0022729
576	4576	0.00224894
577	4577	0.00223701
578	4578	0.00221958
579	4579	0.00217833
580	4580	0.00209811
581	4581	0.0019702
582	4582	0.00179457
583	4583	0.00158022
584	4584	0.00134371
585	4585	0.00110562
586	4586	0.000885589
587	4587	0.000697846
588	4588	0.000548972
589	4589	0.000438633
590	4590	0.000362245
591	4591	0.000313929
592	4592	0.00028864
593	4593	0.000283348
594	4594	0.000297682
595	4595	0.000334592
596	4596	0.000401426
597	4597	0.000511643
598	4598	0.000686887
599	4599	0.000957935
600	4600	0.00136091
601	4601	0.00192336
602	4602	0.0026384
603	4603	0.00343875
604	4604	0.00419763
605	4605	0.00477403
606	4606	0.00507861
607	4607	0.00510907
608	4608	0.00493182
609	4609	0.00463551
610	4610	0.00429478
611	4611	0.00395918
612	4612	0.00365978
613	4613	0.00342054
614	4614	0.00326657
615	4615	0.00322834
616	4616	0.0033447
617	4617	0.00366725
618	4618	0.00426524
619	4619	0.00522481
620	4620	0.00663031
621	4621	0.00851403
622	4622	0.0107748
623	4623	0.0131082
624	4624	0.015032
625	4625	0.0160594
626	4626	0.0159421
627	4627	0.0148008
628	4628	0.0130382
629	4629	0.0111204
630	4630	0.00939682
631	4631	0.00804479
632	4632	0.00710735
633	4633	0.00655787
634	4634	0.00634864
635	4635	0.00643559
636	4636	0.00678621
637	4637	0.00737944
638	4638	0.00820224
639	4639	0.00924323
640	4640	0.0104809
641	4641	0.0118655
642	4642	0.0132971
643	4643	0.0146115
644	4644	0.0155875
645	4645	0.0159877
646	4646	0.0156261
647	4647	0.0144393
648	4648	0.0125291
649	4649	0.0101518
650	4650	0.00765063
651	4651	0.00535423
652	4652	0.00348535
653	4653	0.00212175
654	4654	0.00121924
655	4655	0.000669962
656	4656	0.000357711
657	4657	0.000189071
658	4658	0.000101027
659	4659	5.58455e-05
660	4660	3.27346e-05
661	4661	2.08654e-05
662	4662	1.48125e-05
663	4663	1.19567e-05
664	4664	1.11527e-05
665	4665	1.21528e-05
666	4666	1.55569e-05
667	4667	2.33822e-05
668	4668	4.09174e-05
669	4669	8.18237e-05
670	4670	0.000181389
671	4671	0.000427864
672	4672	0.00102392
673	4673	0.00236833
674	4674	0.00507079
675	4675	0.00972204
676	4676	0.0163542
677	4677	0.0239692
678	4678	0.0307703
679	4679	0.0351284
680	4680	0.0364552
681	4681	0.0352687
682	4682	0.0326231
683	4683	0.0295163
684	4684	0.026618
685	4685	0.0242772
686	4686	0.0226415
687	4687	0.0217749
688	4688	0.0217416
689	4689	0.0226592
690	4690	0.0247393
691	4691	0.0283233
692	4692	0.0339143
693	4693	0.0421848
694	4694	0.0539159
695	4695	0.0698079
696	4696	0.090125
697	4697	0.114254
698	4698	0.140432
699	4699	0.165982
700	4700	0.188145
701	4701	0.205145
702	4702	0.216844
703	4703	0.224689
704	4704	0.231137
705	4705	0.239047
706	4706	0.251336
707	4707	0.270914
708	4708	0.300681
709	4709	0.343264
710	4710	0.400083
711	4711	0.46938
712	4712	0.543447
713	4713	0.606769
714	4714	0.638411
715	4715	0.620723
716	4716	0.550498
717	4717	0.443235
718	4718	0.325285
719	4719	0.220142
720	4720	0.139772
721	4721	0.084951
722	4722	0.0504434
723	4723	0.0298051
724	4724	0.0177797
725	4725	0.0108117
726	4726	0.00673289
727	4727	0.00429528
728	4728	0.00280075
729	4729	0.00186164
730	4730	0.00126039
731	4731	0.000871406
732	4732	0.000619111
733	4733	0.000456041
734	4734	0.000351521
735	4735	0.000285535
736	4736	0.000245071
737	4737	0.000221703
738	4738	0.000209966
739	4739	0.000206318
740	4740	0.000208592
741	4741	0.000215805
742	4742	0.000228182
743	4743	0.000247283
744	4744	0.000276191
745	4745	0.000319839
746	4746	0.000385542
747	4747	0.000483685
748	4748	0.000628257
749	4749	0.000836535
750	4750	0.00112691
751	4751	0.00151399
752	4752	0.00200089
753	4753	0.00257027
754	4754	0.00317686
755	4755	0.0037455
756	4756	0.00417947
757	4757	0.00438291
758	4758	0.00429494
759	4759	0.00392093
760	4760	0.00333872
761	4761	0.00266954
762	4762	0.00202953
763	4763	0.00149291
764	4764	0.0010842
765	4765	0.000792949
766	4766	0.000593656
767	4767	0.000459721
768	4768	0.000369468
769	4769	0.000307124
770	4770	0.000261763
771	4771	0.000225976
772	4772	0.00019491
773	4773	0.000165775
774	4774	0.00013758
775	4775	0.000110791
776	4776	8.66838e-05
777	4777	6.65333e-05
778	4778	5.09999e-05
779	4779	3.99927e-05
780	4780	3.29333e-05
781	4781	2.91374e-05
782	4782	2.80977e-05
783	4783	2.96163e-05
784	4784	3.38358e-05
785	4785	4.12235e-05
786	4786	5.2545e-05
787	4787	6.88536e-05
788	4788	9.14938e-05
789	4789	0.000122029
790	4790	0.000161837
791	4791	0.000211003
792	4792	0.000266411
793	4793	0.000319895
794	4794	0.000358795
795	4795	0.00037094
796	4796	0.000352099
797	4797	0.000309494
798	4798	0.000257467
799	4799	0.000209442
800	4800	0.000173128
801	4801	0.000150963
802	4802	0.000143047
803	4803	0.000149939
804	4804	0.000174747
805	4805	0.000225307
806	4806	0.000317781
807	4807	0.000483461
808	4808	0.000781455
809	4809	0.0013206
810	4810	0.00229264
811	4811	0.00401071
812	4812	0.00692805
813	4813	0.0115861
814	4814	0.0184384
815	4815	0.0275642
816	4816	0.0384148
817	4817	0.0498079
818	4818	0.060259
819	4819	0.0684821
820	4820	0.0737557
821	4821	0.0759819
822	4822	0.0755086
823	4823	0.0729014
824	4824	0.0688015
825	4825	0.0638842
826	4826	0.0588576
827	4827	0.0544414
828	4828	0.051329
829	4829	0.0501757
830	4830	0.0516588
831	4831	0.0566052
832	4832	0.0661328
833	4833	0.0816929
834	4834	0.104822
835	4835	0.13637
836	4836	0.175142
837	4837	0.216509
838	4838	0.252271
839	4839	0.272925
840	4840	0.271797
841	4841	0.248432
842	4842	0.208798
843	4843	0.162283
844	4844	0.117723
845	4845	0.0807532
846	4846	0.0532993
847	4847	0.0345946
848	4848	0.0226413
849	4849	0.0153287
850	4850	0.0109733
851	4851	0.00842038
852	4852	0.00693974
853	4853	0.0060771
854	4854	0.00553379
855	4855	0.00509428
856	4856	0.0046027
857	4857	0.00397585
858	4858	0.00322151
859	4859	0.00242526
860	4860	0.00169797
861	4861	0.00111786
862	4862	0.000705798
863	4863	0.00043858
864	4864	0.000276123
865	4865	0.000181352
866	4866	0.000127622
867	4867	9.83825e-05
868	4868	8.43626e-05
869	4869	8.09649e-05
870	4870	8.64985e-05
871	4871	0.000100993
872	4872	0.00012498
873	4873	0.000157633
874	4874	0.000194343
875	4875	0.000225595
876	4876	0.000240012
877	4877	0.000231235
878	4878	0.000202704
879	4879	0.00016505
880	4880	0.000128968
881	4881	0.000100468
882	4882	8.0854e-05
883	4883	6.89539e-05
884	4884	6.29869e-05
885	4885	6.13824e-05
886	4886	6.29163e-05
887	4887	6.66413e-05
888	4888	7.18766e-05
889	4889	7.83048e-05
890	4890	8.60763e-05
891	4891	9.58051e-05
892	4892	0.000108429
893	4893	0.000124985
894	4894	0.000146355
895	4895	0.000173039
896	4896	0.000205085
897	4897	0.000242321
898	4898	0.000284945
899	4899	0.000334269
900	4900	0.000393258
901	4901	0.000466612
902	4902	0.000560347
903	4903	0.000680915
904	4904	0.000834025
905	4905	0.00102361
906	4906	0.00125196
907	4907	0.00152228
908	4908	0.00184398
909	4909	0.00223957
910	4910	0.00275148
911	4911	0.00344714
912	4912	0.00442055
913	4913	0.00578433
914	4914	0.00763984
915	4915	0.0100107
916	4916	0.0127428
917	4917	0.0154217
918	4918	0.017403
919	4919	0.018026
920	4920	0.0169378
921	4921	0.0143196
922	4922	0.0108341
923	4923	0.00731583
924	4924	0.00441145
925	4925	0.00238882
926	4926	0.00117709
927	4927	0.000540358
928	4928	0.000239526
929	4929	0.000107561
930	4930	5.1794e-05
931	4931	2.83611e-05
932	4932	1.85786e-05
933	4933	1.5045e-05
934	4934	1.51932e-05
935	4935	1.88485e-05
936	4936	2.78147e-05
937	4937	4.69058e-05
938	4938	8.68776e-05
939	4939	0.000170721
940	4940	0.000345781
941	4941	0.000703844
942	4942	0.00140514
943	4943	0.00268254
944	4944	0.00477095
945	4945	0.00770839
946	4946	0.0110747
947	4947	0.0139402
948	4948	0.0152767
949	4949	0.0146185
950	4950	0.0123581
951	4951	0.00940481
952	4952	0.00659778
953	4953	0.00438018
954	4954	0.0028261
955	4955	0.00181772
956	4956	0.00119305
957	4957	0.000816124
958	4958	0.000593064
959	4959	0.000465748
960	4960	0.000401259
961	4961	0.000383768
962	4962	0.000410302
963	4963	0.000490417
964	4964	0.000649954
965	4965	0.000939403
966	4966	0.00144668
967	4967	0.00231104
968	4968	0.00372958
969	4969	0.00594438
970	4970	0.00920679
971	4971	0.0137374
972	4972	0.0197176
973	4973	0.0273335
974	4974	0.0368415
975	4975	0.0485759
976	4976	0.0628024
977	4977	0.0793418
978	4978	0.0969907
979	4979	0.113016
980	4980	0.123318
981	4981	0.123833
982	4982	0.112808
983	4983	0.0923613
984	4984	0.0677398
985	4985	0.0446265
986	4986	0.0266302
987	4987	0.0145877
988	4988	0.00746583
989	4989	0.00364637
990	4990	0.00174073
991	4991	0.0008332
992	4992	0.000410112
993	4993	0.000212453
994	4994	0.000118088
995	4995	7.14454e-05
996	4996	4.75028e-05
997	4997	3.49138e-05
998	4998	2.84741e-05
999	4999	2.58397e-05
1000	5000	2.61398e-05
1001	5001	2.94678e-05
1002	5002	3.68531e-05
1003	5003	5.05996e-05
1004	5004	7.49771e-05
1005	5005	0.00011717
1006	5006	0.000187991
1007	5007	0.00030108
1008	5008	0.000468627
1009	5009	0.000692485
1010	5010	0.000953749
1011	5011	0.00120982
1012	5012	0.00140799
1013	5013	0.00151218
1014	5014	0.0015237
1015	5015	0.00147928
1016	5016	0.00143109
1017	5017	0.00142836
1018	5018	0.00151278
1019	5019	0.00172474
1020	5020	0.00211074
1021	5021	0.00272195
1022	5022	0.00359648
1023	5023	0.00472546
1024	5024	0.00601949
1025	5025	0.00730478
1026	5026	0.00836459
1027	5027	0.009007
1028	5028	0.00912264
1029	5029	0.00871066
1030	5030	0.00787243
1031	5031	0.00677903
1032	5032	0.00562082
1033	5033	0.00455599
1034	5034	0.00367989
1035	5035	0.00302492
1036	5036	0.00258167
1037	5037	0.00232427
1038	5038	0.00222881
1039	5039	0.00228295
1040	5040	0.00248943
1041	5041	0.00286599
1042	5042	0.00344181
1043	5043	0.00424807
1044	5044	0.00529859
1045	5045	0.00655944
1046	5046	0.00791574
1047	5047	0.00915853
1048	5048	0.0100193
1049	5049	0.0102579
1050	5050	0.00976492
1051	5051	0.00861557
1052	5052	0.00704001
1053	5053	0.00533142
1054	5054	0.00374809
1055	5055	0.00245296
1056	5056	0.00150189
1057	5057	0.000867839
1058	5058	0.000480112
1059	5059	0.000259845
1060	5060	0.000141671
1061	5061	8.0655e-05
1062	5062	4.98529e-05
1063	5063	3.46889e-05
1064	5064	2.78938e-05
1065	5065	2.61707e-05
1066	5066	2.83543e-05
1067	5067	3.44648e-05
1068	5068	4.50838e-05
1069	5069	6.05985e-05
1070	5070	8.01623e-05
1071	5071	0.000100841
1072	5072	0.000117942
1073	5073	0.000126935
1074	5074	0.000125798
1075	5075	0.000115876
1076	5076	0.000100732
1077	5077	8.41912e-05
1078	5078	6.90032e-05
1079	5079	5.65406e-05
1080	5080	4.71404e-05
1081	5081	4.05918e-05
1082	5082	3.65063e-05
1083	5083	3.45283e-05
1084	5084	3.44326e-05
1085	5085	3.61719e-05
1086	5086	3.99252e-05
1087	5087	4.61891e-05
1088	5088	5.59539e-05
1089	5089	7.10207e-05
1090	5090	9.45451e-05
1091	5091	0.000131918
1092	5092	0.000192081
1093	5093	0.000289188
1094	5094	0.000444042
1095	5095	0.000684034
1096	5096	0.00104007
1097	5097	0.00154049
1098	5098	0.0022053
1099	5099	0.00304616
1100	5100	0.00407388
1101	5101	0.0053072
1102	5102	0.0067714
1103	5103	0.0084782
1104	5104	0.0103883
1105	5105	0.0123732
1106	5106	0.0142085
1107	5107	0.0156265
1108	5108	0.0164187
1109	5109	0.0165268
1110	5110	0.0160609
1111	5111	0.0152415
1112	5112	0.0143178
1113	5113	0.0135128
1114	5114	0.0130106
1115	5115	0.0129718
1116	5116	0.0135614
1117	5117	0.0149761
1118	5118	0.0174583
1119	5119	0.0212731
1120	5120	0.0266175
1121	5121	0.0334507
1122	5122	0.0413033
1123	5123	0.0492051
1124	5124	0.0558632
1125	5125	0.0600658
1126	5126	0.0611161
1127	5127	0.0590661
1128	5128	0.0546553
1129	5129	0.0490094
1130	5130	0.043261
1131	5131	0.0382609
1132	5132	0.0344674
1133	5133	0.0319829
1134	5134	0.0306366
1135	5135	0.030038
1136	5136	0.0296011
1137	5137	0.0286245
1138	5138	0.0265138
1139	5139	0.0230969
1140	5140	0.0187857
1141	5141	0.0143696
1142	5142	0.0105753
1143	5143	0.00776243
1144	5144	0.00593336
1145	5145	0.00492164
1146	5146	0.00456186
1147	5147	0.00477228
1148	5148	0.0055731
1149	5149	0.0070705
1150	5150	0.00941357
1151	5151	0.0127259
1152	5152	0.0170371
1153	5153	0.0222628
1154	5154	0.0282552
1155	5155	0.0348844
1156	5156	0.0420759
1157	5157	0.0497564
1158	5158	0.0577147
1159	5159	0.0654274
1160	5160	0.0719354
1161	5161	0.0758983
1162	5162	0.0759413
1163	5163	0.0712667
1164	5164	0.0622366
1165	5165	0.0504723
1166	5166	0.0382589
1167	5167	0.0275962
1168	5168	0.0195449
1169	5169	0.0142183
1170	5170	0.0112253
1171	5171	0.0101734
1172	5172	0.0110577
1173	5173	0.0146682
1174	5174	0.0233457
1175	5175	0.0424289
1176	5176	0.0820228
1177	5177	0.156067
1178	5178	0.272102
1179	5179	0.410494
1180	5180	0.515065
1181	5181	0.526192
1182	5182	0.43594
1183	5183	0.296488
1184	5184	0.170121
1185	5185	0.0858331
1186	5186	0.0401742
1187	5187	0.0185571
1188	5188	0.00901725
1189	5189	0.00487993
1190	5190	0.0030647
1191	5191	0.0022761
1192	5192	0.00199082
1193	5193	0.00200601
1194	5194	0.00225625
1195	5195	0.00274107
1196	5196	0.00349488
1197	5197	0.00457148
1198	5198	0.00602888
1199	5199	0.00790404
1200	5200	0.0101699
1201	5201	0.0126792
1202	5202	0.0151248
1203	5203	0.0170689
1204	5204	0.0180783
1205	5205	0.0179228
1206	5206	0.0167041
1207	5207	0.0148093
1208	5208	0.0127198
1209	5209	0.010822
1210	5210	0.00932645
1211	5211	0.00829018
1212	5212	0.00767798
1213	5213	0.00740951
1214	5214	0.00737798
1215	5215	0.00745147
1216	5216	0.00747866
1217	5217	0.00731687
1218	5218	0.00687953
1219	5219	0.00617254
1220	5220	0.00528649
1221	5221	0.00434695
1222	5222	0.0034598
1223	5223	0.00268448
1224	5224	0.00203833
1225	5225	0.00151489
1226	5226	0.0011
1227	5227	0.000779564
1228	5228	0.000540438
1229	5229	0.000369037
1230	5230	0.000250971
1231	5231	0.000172269
1232	5232	0.000120957
1233	5233	8.78867e-05
1234	5234	6.66775e-05
1235	5235	5.31479e-05
1236	5236	4.46529e-05
1237	5237	3.95235e-05
1238	5238	3.66539e-05
1239	5239	3.52123e-05
1240	5240	3.44567e-05
1241	5241	3.36727e-05
1242	5242	3.22576e-05
1243	5243	2.99099e-05
1244	5244	2.67632e-05
1245	5245	2.33114e-05
1246	5246	2.01526e-05
1247	5247	1.77544e-05
1248	5248	1.63863e-05
1249	5249	1.62007e-05
1250	5250	1.73631e-05
1251	5251	2.01596e-05
1252	5252	2.50579e-05
1253	5253	3.2704e-05
1254	5254	4.38227e-05
1255	5255	5.89848e-05
1256	5256	7.82564e-05
1257	5257	0.000100868
1258	5258	0.000125185
1259	5259	0.000149236
1260	5260	0.000171766
1261	5261	0.000193297
1262	5262	0.000216703
1263	5263	0.000247298
1264	5264	0.000293087
1265	5265	0.000365915
1266	5266	0.000484024
1267	5267	0.00067624
1268	5268	0.000987595
1269	5269	0.00148502
1270	5270	0.00225901
1271	5271	0.00341287
1272	5272	0.00502924
1273	5273	0.00711255
1274	5274	0.00953192
1275	5275	0.012015
1276	5276	0.0142265
1277	5277	0.0158985
1278	5278	0.0169221
1279	5279	0.0173473
1280	5280	0.0173129
1281	5281	0.0169728
1282	5282	0.0164603
1283	5283	0.0158869
1284	5284	0.015355
1285	5285	0.0149653
1286	5286	0.014812
1287	5287	0.0149727
1288	5288	0.0154974
1289	5289	0.016399
1290	5290	0.0176462
1291	5291	0.0191644
1292	5292	0.0208573
1293	5293	0.0226519
1294	5294	0.0245564
1295	5295	0.0266991
1296	5296	0.0293232
1297	5297	0.0327273
1298	5298	0.0371482
1299	5299	0.0425746
1300	5300	0.0485048
1301	5301	0.0537742
1302	5302	0.0567292
1303	5303	0.0559291
1304	5304	0.0510436
1305	5305	0.043168
1306	5306	0.0341953
1307	5307	0.0258112
1308	5308	0.0189196
1309	5309	0.0136876
1310	5310	0.00987876
1311	5311	0.00714681
1312	5312	0.00518473
1313	5313	0.00376553
1314	5314	0.00273272
1315	5315	0.00197886
1316	5316	0.00142793
1317	5317	0.00102475
1318	5318	0.000729267
1319	5319	0.000512903
1320	5320	0.000355549
1321	5321	0.000242852
1322	5322	0.000164007
1323	5323	0.000110384
1324	5324	7.49349e-05
1325	5325	5.20578e-05
1326	5326	3.75577e-05
1327	5327	2.84997e-05
1328	5328	2.29615e-05
1329	5329	1.9765e-05
1330	5330	1.82574e-05
1331	5331	1.81713e-05
1332	5332	1.95717e-05
1333	5333	2.28964e-05
1334	5334	2.91138e-05
1335	5335	4.00398e-05
1336	5336	5.88529e-05
1337	5337	9.07792e-05
1338	5338	0.00014375
1339	5339	0.000228609
1340	5340	0.000358412
1341	5341	0.000546741
1342	5342	0.000805626
1343	5343	0.0011438
1344	5344	0.00156539
1345	5345	0.0020685
1346	5346	0.00264369
1347	5347	0.00327407
1348	5348	0.00394039
1349	5349	0.00463274
1350	5350	0.00536715
1351	5351	0.00620204
1352	5352	0.00725177
1353	5353	0.00870026
1354	5354	0.0108202
1355	5355	0.0139973
1356	5356	0.0187414
1357	5357	0.0256354
1358	5358	0.0351566
1359	5359	0.0473376
1360	5360	0.061381
1361	5361	0.0755343
1362	5362	0.0875214
1363	5363	0.0954492
1364	5364	0.0986313
1365	5365	0.0977648
1366	5366	0.0944206
1367	5367	0.0902909
1368	5368	0.0866395
1369	5369	0.084086
1370	5370	0.0826104
1371	5371	0.0816487
1372	5372	0.0802512
1373	5373	0.0773604
1374	5374	0.072214
1375	5375	0.0647179
1376	5376	0.0555378
1377	5377	0.045805
1378	5378	0.0366312
1379	5379	0.0287429
1380	5380	0.0223953
1381	5381	0.0174928
1382	5382	0.0137682
1383	5383	0.0109192
1384	5384	0.00868365
1385	5385	0.00686725
1386	5386	0.00534707
1387	5387	0.00406098
1388	5388	0.00298832
1389	5389	0.0021262
1390	5390	0.00146866
1391	5391	0.000995805
1392	5392	0.000674699
1393	5393	0.000467404
1394	5394	0.000339315
1395	5395	0.000263715
1396	5396	0.000222329
1397	5397	0.000203594
1398	5398	0.000200308
1399	5399	0.000207507
1400	5400	0.00022097
1401	5401	0.000236638
1402	5402	0.000250999
1403	5403	0.000262011
1404	5404	0.000269702
1405	5405	0.000275914
1406	5406	0.000283372
1407	5407	0.000294669
1408	5408	0.000311491
1409	5409	0.000334014
1410	5410	0.000360356
1411	5411	0.000386251
1412	5412	0.000405574
1413	5413	0.000412257
1414	5414	0.000403145
1415	5415	0.000380013
1416	5416	0.000349051
1417	5417	0.00031813
1418	5418	0.000293986
1419	5419	0.000281026
1420	5420	0.000281707
1421	5421	0.000297524
1422	5422	0.000329811
1423	5423	0.000380259
1424	5424	0.000451545
1425	5425	0.000548617
1426	5426	0.000681108
1427	5427	0.000867067
1428	5428	0.00113817
1429	5429	0.00154627
1430	5430	0.00216954
1431	5431	0.00311035
1432	5432	0.00446732
1433	5433	0.00625749
1434	5434	0.00829245
1435	5435	0.0100972
1436	5436	0.0110334
1437	5437	0.0106646
1438	5438	0.00909122
1439	5439	0.00689718
1440	5440	0.00475059
1441	5441	0.00305503
1442	5442	0.00189412
1443	5443	0.00116882
1444	5444	0.00073846
1445	5445	0.000489157
1446	5446	0.000346821
1447	5447	0.000268755
1448	5448	0.000233004
1449	5449	0.000231732
1450	5450	0.000270029
1451	5451	0.000371895
1452	5452	0.000598482
1453	5453	0.00108757
1454	5454	0.00211737
1455	5455	0.00415338
1456	5456	0.00773855
1457	5457	0.0130623
1458	5458	0.019377
1459	5459	0.0249535
1460	5460	0.0279969
1461	5461	0.0277882
1462	5462	0.0249443
1463	5463	0.0207563
1464	5464	0.0164046
1465	5465	0.012599
1466	5466	0.00960341
1467	5467	0.00740742
1468	5468	0.00588079
1469	5469	0.00486798
1470	5470	0.00423025
1471	5471	0.00385556
1472	5472	0.00365258
1473	5473	0.00353975
1474	5474	0.0034376
1475	5475	0.00327094
1476	5476	0.00298363
1477	5477	0.00256004
1478	5478	0.00203702
1479	5479	0.00149152
1480	5480	0.00100567
1481	5481	0.000631546
1482	5482	0.000378376
1483	5483	0.000224636
1484	5484	0.00013903
1485	5485	9.51639e-05
1486	5486	7.64064e-05
1487	5487	7.54375e-05
1488	5488	9.38824e-05
1489	5489	0.000146735
1490	5490	0.000279429
1491	5491	0.000617483
1492	5492	0.00149655
1493	5493	0.00376588
1494	5494	0.00938423
1495	5495	0.0223097
1496	5496	0.0492625
1497	5497	0.0993494
1498	5498	0.181584
1499	5499	0.300819
1500	5500	0.45456
1501	5501	0.633066
1502	5502	0.822491
1503	5503	1.0087
1504	5504	1.17991
1505	5505	1.3284
1506	5506	1.45183
1507	5507	1.55407
1508	5508	1.64431
1509	5509	1.73391
1510	5510	1.83173
1511	5511	1.93952
1512	5512	2.04908
1513	5513	2.14312
1514	5514	2.20144
1515	5515	2.21116
1516	5516	2.17561
1517	5517	2.11548
1518	5518	2.06179
1519	5519	2.04607
1520	5520	2.09327
1521	5521	2.21796
1522	5522	2.41993
1523	5523	2.67627
1524	5524	2.93312
1525	5525	3.10822
1526	5526	3.11643
1527	5527	2.91252
1528	5528	2.52127
1529	5529	2.02658
1530	5530	1.52698
1531	5531	1.09373
1532	5532	0.756488
1533	5533	0.512868
1534	5534	0.345228
1535	5535	0.233147
1536	5536	0.159315
1537	5537	0.110959
1538	5538	0.0792918
1539	5539	0.0584815
1540	5540	0.0447147
1541	5541	0.0355104
1542	5542	0.029248
1543	5543	0.0248561
1544	5544	0.0216131
1545	5545	0.0190277
1546	5546	0.0167717
1547	5547	0.0146473
1548	5548	0.012566
1549	5549	0.0105261
1550	5550	0.00858137
1551	5551	0.00680579
1552	5552	0.00526263
1553	5553	0.00398644
1554	5554	0.00297932
1555	5555	0.00221776
1556	5556	0.00166391
1557	5557	0.00127621
1558	5558	0.0010168
1559	5559	0.00085549
1560	5560	0.000771343
1561	5561	0.000752735
1562	5562	0.000796895
1563	5563	0.000908887
1564	5564	0.00109929
1565	5565	0.0013791
1566	5566	0.00175066
1567	5567	0.00219631
1568	5568	0.00267054
1569	5569	0.00310345
1570	5570	0.00341885
1571	5571	0.00356014
1572	5572	0.00351029
1573	5573	0.00329494
1574	5574	0.00296793
1575	5575	0.00258874
1576	5576	0.0022039
1577	5577	0.00183922
1578	5578	0.00150243
1579	5579	0.00119171
1580	5580	0.000905218
1581	5581	0.000647514
1582	5582	0.000429365
1583	5583	0.000261273
1584	5584	0.00014585
1585	5585	7.56313e-05
1586	5586	3.74209e-05
1587	5587	1.83875e-05
1588	5588	9.42465e-06
1589	5589	5.30138e-06
1590	5590	3.41524e-06
1591	5591	2.5841e-06
1592	5592	2.30237e-06
1593	5593	2.37113e-06
1594	5594	2.73378e-06
1595	5595	3.40851e-06
1596	5596	4.47076e-06
1597	5597	6.07813e-06
1598	5598	8.55311e-06
1599	5599	1.25618e-05
1600	5600	1.94759e-05
1601	5601	3.21027e-05
1602	5602	5.60906e-05
1603	5603	0.000102292
1604	5604	0.000189656
1605	5605	0.000346113
1606	5606	0.00060217
1607	5607	0.000973883
1608	5608	0.0014442
1609	5609	0.00196442
1610	5610	0.00248612
1611	5611	0.00300163
1612	5612	0.0035626
1613	5613	0.00427264
1614	5614	0.00527101
1615	5615	0.00671335
1616	5616	0.00873271
1617	5617	0.0113584
1618	5618	0.0144067
1619	5619	0.0174264
1620	5620	0.0198107
1621	5621	0.0210685
1622	5622	0.0210719
1623	5623	0.0200881
1624	5624	0.0186003
1625	5625	0.0170886
1626	5626	0.0159095
1627	5627	0.015291
1628	5628	0.015391
1629	5629	0.0163692
1630	5630	0.0184518
1631	5631	0.0219896
1632	5632	0.0275136
1633	5633	0.0357874
1634	5634	0.0478489
1635	5635	0.0650116
1636	5636	0.0887721
1637	5637	0.120543
1638	5638	0.161138
1639	5639	0.210026
1640	5640	0.264591
1641	5641	0.319889
1642	5642	0.369382
1643	5643	0.406753
1644	5644	0.428076
1645	5645	0.43319
1646	5646	0.425518
1647	5647	0.410559
1648	5648	0.394042
1649	5649	0.380672
1650	5650	0.373765
1651	5651	0.375545
1652	5652	0.387685
1653	5653	0.411757
1654	5654	0.449334
1655	5655	0.501507
1656	5656	0.56759
1657	5657	0.643023
1658	5658	0.71725
1659	5659	0.773535
1660	5660	0.793023
1661	5661	0.762916
1662	5662	0.684101
1663	5663	0.571965
1664	5664	0.44909
1665	5665	0.335366
1666	5666	0.242107
1667	5667	0.171986
1668	5668	0.122275
1669	5669	0.0882422
1670	5670	0.0652666
1671	5671	0.0496759
1672	5672	0.0388413
1673	5673	0.0309889
1674	5674	0.0249753
1675	5675	0.0201097
1676	5676	0.0160245
1677	5677	0.0125691
1678	5678	0.00971018
1679	5679	0.00744584
1680	5680	0.00575229
1681	5681	0.00457076
1682	5682	0.00382423
1683	5683	0.00344354
1684	5684	0.00338892
1685	5685	0.00366264
1686	5686	0.0043132
1687	5687	0.00542654
1688	5688	0.00709055
1689	5689	0.00931688
1690	5690	0.01193
1691	5691	0.0144941
1692	5692	0.0163903
1693	5693	0.017081
1694	5694	0.0164076
1695	5695	0.0146816
1696	5696	0.0124913
1697	5697	0.0104044
1698	5698	0.0087886
1699	5699	0.00781309
1700	5700	0.00755668
1701	5701	0.00813493
1702	5702	0.00981757
1703	5703	0.0131405
1704	5704	0.0189883
1705	5705	0.028524
1706	5706	0.0427219
1707	5707	0.0613535
1708	5708	0.081871
1709	5709	0.0994101
1710	5710	0.1088
1711	5711	0.1075
1712	5712	0.0969785
1713	5713	0.0814088
1714	5714	0.0651461
1715	5715	0.0510234
1716	5716	0.0401116
1717	5717	0.0323158
1718	5718	0.0270445
1719	5719	0.023621
1720	5720	0.0214446
1721	5721	0.0200189
1722	5722	0.0189424
1723	5723	0.0179119
1724	5724	0.016742
1725	5725	0.0153759
1726	5726	0.0138631
1727	5727	0.0123079
1728	5728	0.0108148
1729	5729	0.00945642
1730	5730	0.00826868
1731	5731	0.00726119
1732	5732	0.00642938
1733	5733	0.00576117
1734	5734	0.00523755
1735	5735	0.00483041
1736	5736	0.00450105
1737	5737	0.00420254
1738	5738	0.00388821
1739	5739	0.00352569
1740	5740	0.00310986
1741	5741	0.002665
1742	5742	0.00223218
1743	5743	0.00185017
1744	5744	0.0015424
1745	5745	0.00131555
1746	5746	0.00116581
1747	5747	0.00108666
1748	5748	0.00107494
1749	5749	0.00113497
1750	5750	0.00128229
1751	5751	0.00154815
1752	5752	0.00198549
1753	5753	0.00267548
1754	5754	0.00373113
1755	5755	0.00529148
1756	5756	0.00749891
1757	5757	0.0104564
1758	5758	0.0141724
1759	5759	0.0185101
1760	5760	0.0231649
1761	5761	0.0276917
1762	5762	0.0315965
1763	5763	0.0344873
1764	5764	0.0362334
1765	5765	0.0370514
1766	5766	0.0374673
1767	5767	0.0381912
1768	5768	0.0400042
1769	5769	0.0437338
1770	5770	0.0503211
1771	5771	0.0609244
1772	5772	0.0769849
1773	5773	0.100176
1774	5774	0.132164
1775	5775	0.17411
1776	5776	0.225866
1777	5777	0.284891
1778	5778	0.345197
1779	5779	0.397173
1780	5780	0.429414
1781	5781	0.432893
1782	5782	0.405616
1783	5783	0.35434
1784	5784	0.291547
1785	5785	0.229767
1786	5786	0.17725
1787	5787	0.137048
1788	5788	0.108569
1789	5789	0.0896283
1790	5790	0.0778564
1791	5791	0.0713061
1792	5792	0.0685835
1793	5793	0.0688067
1794	5794	0.0715698
1795	5795	0.076974
1796	5796	0.0857208
1797	5797	0.0992473
1798	5798	0.119885
1799	5799	0.150962
1800	5800	0.1966
1801	5801	0.26065
1802	5802	0.344173
1803	5803	0.441639
1804	5804	0.538046
1805	5805	0.610845
1806	5806	0.638492
1807	5807	0.611365
1808	5808	0.536917
1809	5809	0.435169
1810	5810	0.328664
1811	5811	0.234121
1812	5812	0.159506
1813	5813	0.10556
1814	5814	0.0690084
1815	5815	0.0453441
1816	5816	0.030452
1817	5817	0.0212092
1818	5818	0.0154929
1819	5819	0.0119571
1820	5820	0.00978693
1821	5821	0.00850561
1822	5822	0.00784628
1823	5823	0.00767431
1824	5824	0.00794396
1825	5825	0.0086762
1826	5826	0.00994869
1827	5827	0.0118895
1828	5828	0.0146646
1829	5829	0.0184457
1830	5830	0.0233386
1831	5831	0.0292625
1832	5832	0.0358018
1833	5833	0.0421241
1834	5834	0.0471089
1835	5835	0.0497545
1836	5836	0.0496838
1837	5837	0.0473775
1838	5838	0.0439356
1839	5839	0.0405775
1840	5840	0.0382674
1841	5841	0.0376425
1842	5842	0.0391567
1843	5843	0.0432798
1844	5844	0.0506556
1845	5845	0.0621769
1846	5846	0.0789025
1847	5847	0.101656
1848	5848	0.130105
1849	5849	0.161388
1850	5850	0.189195
1851	5851	0.205024
1852	5852	0.202391
1853	5853	0.181352
1854	5854	0.148887
1855	5855	0.114428
1856	5856	0.0848483
1857	5857	0.0627524
1858	5858	0.0476991
1859	5859	0.0380741
1860	5860	0.0322579
1861	5861	0.0290324
1862	5862	0.0275971
1863	5863	0.0274698
1864	5864	0.0283888
1865	5865	0.0302361
1866	5866	0.0329775
1867	5867	0.0366092
1868	5868	0.0411077
1869	5869	0.0463898
1870	5870	0.0522894
1871	5871	0.0585661
1872	5872	0.0649528
1873	5873	0.0712413
1874	5874	0.0773967
1875	5875	0.0836708
1876	5876	0.0906898
1877	5877	0.0995035
1878	5878	0.111612
1879	5879	0.128989
1880	5880	0.154068
1881	5881	0.18957
1882	5882	0.237896
1883	5883	0.299919
1884	5884	0.373323
1885	5885	0.451521
1886	5886	0.524627
1887	5887	0.583056
1888	5888	0.622088
1889	5889	0.644377
1890	5890	0.658972
1891	5891	0.678226
1892	5892	0.715153
1893	5893	0.782506
1894	5894	0.89309
1895	5895	1.05989
1896	5896	1.29461
1897	5897	1.60374
1898	5898	1.98293
1899	5899	2.41198
1900	5900	2.85422
1901	5901	3.26226
1902	5902	3.58853
1903	5903	3.79651
1904	5904	3.86841
1905	5905	3.80791
1906	5906	3.63797
1907	5907	3.39471
1908	5908	3.11888
1909	5909	2.8472
1910	5910	2.60608
1911	5911	2.4092
1912	5912	2.25847
1913	5913	2.14678
1914	5914	2.06173
1915	5915	1.98963
1916	5916	1.91961
1917	5917	1.84661
1918	5918	1.77212
1919	5919	1.70204
1920	5920	1.64315
1921	5921	1.60012
1922	5922	1.57426
1923	5923	1.56444
1924	5924	1.56955
1925	5925	1.59175
1926	5926	1.63919
1927	5927	1.72776
1928	5928	1.88204
1929	5929	2.13665
1930	5930	2.53837
1931	5931	3.14785
1932	5932	4.03676
1933	5933	5.27455
1934	5934	6.90003
1935	5935	8.88134
1936	5936	11.0825
1937	5937	13.2654
1938	5938	15.1448
1939	5939	16.4834
1940	5940	17.1752
1941	5941	17.2724
1942	5942	16.9432
1943	5943	16.3949
1944	5944	15.8052
1945	5945	15.2878
1946	5946	14.8908
1947	5947	14.6152
1948	5948	14.4409
1949	5949	14.3512
1950	5950	14.3501
1951	5951	14.467
1952	5952	14.751
1953	5953	15.2596
1954	5954	16.048
1955	5955	17.1616
1956	5956	18.6336
1957	5957	20.4833
1958	5958	22.7138
1959	5959	25.3026
1960	5960	28.1842
1961	5961	31.2281
1962	5962	34.2243
1963	5963	36.8959
1964	5964	38.9498
1965	5965	40.1574
1966	5966	40.4283
1967	5967	39.8363
1968	5968	38.5803
1969	5969	36.9036
1970	5970	35.0146
1971	5971	33.0436
1972	5972	31.0411
1973	5973	29.0086
1974	5974	26.9361
1975	5975	24.83
1976	5976	22.7196
1977	5977	20.6436
1978	5978	18.6302
1979	5979	16.6842
1980	5980	14.7867
1981	5981	12.9092
1982	5982	11.0324
1983	5983	9.16368
1984	5984	7.34206
1985	5985	5.63144
1986	5986	4.10351
1987	5987	2.81861
1988	5988	1.81059
1989	5989	1.07958
1990	5990	0.593943
1991	5991	0.300634
1992	5992	0.140289
1993	5993	0.0608786
1994	5994	0.0249784
1995	5995	0.00993654
1996	5996	0.00396221
[truncated: 94,004 more rows]

## Sheet: GYS1GYG1FLPP1cTreatedMSData
GYS1:GYG1FLPP1cTreatedMSData
#"+ESI	Scan	(rt:	0.786-1.463	min,	42	scans)	Frag=250.0V	210720_XX02XX13XX20GYS1_AsPurifiedandPP1TreatedXX02GYS1plusPP1.d	Deconvoluted	(Isotope	Width=14.4)"
#Point	X(Daltons)	Y(Counts)
0	4000	1.63801e-05
1	4001	2.04299e-05
2	4002	1.9237e-05
3	4003	1.63913e-05
4	4004	1.34278e-05
5	4005	1.09336e-05
6	4006	9.05086e-06
7	4007	7.73249e-06
8	4008	6.86787e-06
9	4009	6.33645e-06
10	4010	6.02391e-06
11	4011	5.82347e-06
12	4012	5.63645e-06
13	4013	5.37862e-06
14	4014	4.99178e-06
15	4015	4.45528e-06
16	4016	3.79103e-06
17	4017	3.05759e-06
18	4018	2.3327e-06
19	4019	1.68871e-06
20	4020	1.17137e-06
21	4021	7.91937e-07
22	4022	5.34369e-07
23	4023	3.70036e-07
24	4024	2.70447e-07
25	4025	2.13651e-07
26	4026	1.85417e-07
27	4027	1.78087e-07
28	4028	1.89298e-07
29	4029	2.21717e-07
30	4030	2.84602e-07
31	4031	3.98627e-07
32	4032	6.07476e-07
33	4033	1.00474e-06
34	4034	1.79691e-06
35	4035	3.45217e-06
36	4036	7.05107e-06
37	4037	1.50923e-05
38	4038	3.32456e-05
39	4039	7.38014e-05
40	4040	0.000161357
41	4041	0.000339335
42	4042	0.000670756
43	4043	0.00122009
44	4044	0.00200598
45	4045	0.00294148
46	4046	0.00381798
47	4047	0.00438347
48	4048	0.00448166
49	4049	0.00413815
50	4050	0.00352181
51	4051	0.00283113
52	4052	0.00220533
53	4053	0.00170324
54	4054	0.00132684
55	4055	0.00105244
56	4056	0.000851379
57	4057	0.000699297
58	4058	0.000578696
59	4059	0.000478573
60	4060	0.000392973
61	4061	0.000319191
62	4062	0.000256077
63	4063	0.000202828
64	4064	0.000158431
65	4065	0.000121656
66	4066	9.13122e-05
67	4067	6.65062e-05
68	4068	4.66955e-05
69	4069	3.15248e-05
70	4070	2.05657e-05
71	4071	1.31618e-05
72	4072	8.48114e-06
73	4073	5.69707e-06
74	4074	4.14422e-06
75	4075	3.37578e-06
76	4076	3.14319e-06
77	4077	3.35149e-06
78	4078	4.02103e-06
79	4079	5.25565e-06
80	4080	7.19895e-06
81	4081	9.96608e-06
82	4082	1.35776e-05
83	4083	1.79659e-05
84	4084	2.31053e-05
85	4085	2.92258e-05
86	4086	3.70193e-05
87	4087	4.78113e-05
88	4088	6.37534e-05
89	4089	8.80645e-05
90	4090	0.000125178
91	4091	0.000180363
92	4092	0.000258137
93	4093	0.000358997
94	4094	0.000475197
95	4095	0.000588369
96	4096	0.000672639
97	4097	0.000704193
98	4098	0.00067265
99	4099	0.000586543
100	4100	0.000468894
101	4101	0.000346272
102	4102	0.000238765
103	4103	0.000155818
104	4104	9.78081e-05
105	4105	6.01421e-05
106	4106	3.69412e-05
107	4107	2.31129e-05
108	4108	1.49984e-05
109	4109	1.02491e-05
110	4110	7.46093e-06
111	4111	5.83224e-06
112	4112	4.92177e-06
113	4113	4.50226e-06
114	4114	4.48297e-06
115	4115	4.88101e-06
116	4116	5.8343e-06
117	4117	7.66367e-06
118	4118	1.10073e-05
119	4119	1.70556e-05
120	4120	2.78695e-05
121	4121	4.65826e-05
122	4122	7.69038e-05
123	4123	0.00012104
124	4124	0.000175942
125	4125	0.000230397
126	4126	0.000267627
127	4127	0.000274544
128	4128	0.00025065
129	4129	0.000207783
130	4130	0.000161424
131	4131	0.000122406
132	4132	9.47877e-05
133	4133	7.82735e-05
134	4134	7.13134e-05
135	4135	7.30171e-05
136	4136	8.39876e-05
137	4137	0.000106582
138	4138	0.000144673
139	4139	0.000202408
140	4140	0.000281415
141	4141	0.000376981
142	4142	0.00047588
143	4143	0.000559214
144	4144	0.000610286
145	4145	0.000622352
146	4146	0.000600408
147	4147	0.000556508
148	4148	0.000503139
149	4149	0.00044899
150	4150	0.00039812
151	4151	0.000351228
152	4152	0.000307485
153	4153	0.000266036
154	4154	0.000226788
155	4155	0.000190435
156	4156	0.000157955
157	4157	0.000130034
158	4158	0.00010676
159	4159	8.76627e-05
160	4160	7.19777e-05
161	4161	5.89301e-05
162	4162	4.79364e-05
163	4163	3.86705e-05
164	4164	3.10029e-05
165	4165	2.48767e-05
166	4166	2.02012e-05
167	4167	1.68136e-05
168	4168	1.45005e-05
169	4169	1.30366e-05
170	4170	1.22108e-05
171	4171	1.18299e-05
172	4172	1.17123e-05
173	4173	1.16839e-05
174	4174	1.15913e-05
175	4175	1.1332e-05
176	4176	1.08846e-05
177	4177	1.03194e-05
178	4178	9.77735e-06
179	4179	9.43505e-06
180	4180	9.48508e-06
181	4181	1.01551e-05
182	4182	1.1776e-05
183	4183	1.49091e-05
184	4184	2.05592e-05
185	4185	3.05201e-05
186	4186	4.7912e-05
187	4187	7.79587e-05
188	4188	0.000129027
189	4189	0.000213919
190	4190	0.000351417
191	4191	0.000567998
192	4192	0.000899198
193	4193	0.00138881
194	4194	0.00208173
195	4195	0.00300436
196	4196	0.00412964
197	4197	0.00533781
198	4198	0.00640714
199	4199	0.00707303
200	4200	0.00714917
201	4201	0.00663216
202	4202	0.00570146
203	4203	0.00461532
204	4204	0.00359057
205	4205	0.00274446
206	4206	0.00210433
207	4207	0.00164617
208	4208	0.00132875
209	4209	0.00111234
210	4210	0.000965152
211	4211	0.000863532
212	4212	0.000790049
213	4213	0.00073149
214	4214	0.000677526
215	4215	0.00062025
216	4216	0.000554466
217	4217	0.000478377
218	4218	0.000394059
219	4219	0.000307071
220	4220	0.000224847
221	4221	0.00015426
222	4222	9.94064e-05
223	4223	6.07235e-05
224	4224	3.57485e-05
225	4225	2.07552e-05
226	4226	1.22076e-05
227	4227	7.46735e-06
228	4228	4.84914e-06
229	4229	3.37933e-06
230	4230	2.52707e-06
231	4231	2.00994e-06
232	4232	1.6788e-06
233	4233	1.45653e-06
234	4234	1.3069e-06
235	4235	1.21848e-06
236	4236	1.19695e-06
237	4237	1.2648e-06
238	4238	1.47158e-06
239	4239	1.92421e-06
240	4240	2.86122e-06
241	4241	4.83163e-06
242	4242	9.11607e-06
243	4243	1.86598e-05
244	4244	3.99031e-05
245	4245	8.5677e-05
246	4246	0.000178208
247	4247	0.000349224
248	4248	0.000633244
249	4249	0.00105379
250	4250	0.00160958
251	4251	0.00227114
252	4252	0.00299144
253	4253	0.00372341
254	4254	0.00443325
255	4255	0.00510341
256	4256	0.00572661
257	4257	0.00629602
258	4258	0.00679647
259	4259	0.00720002
260	4260	0.0074676
261	4261	0.0075567
262	4262	0.00743332
263	4263	0.00708395
264	4264	0.00652328
265	4265	0.00579458
266	4266	0.00496285
267	4267	0.00410278
268	4268	0.00328489
269	4269	0.00256343
270	4270	0.00196926
271	4271	0.00150968
272	4272	0.00117411
273	4273	0.000942503
274	4274	0.000792936
275	4275	0.000706138
276	4276	0.000666923
277	4277	0.000663229
278	4278	0.000683898
279	4279	0.000716451
280	4280	0.000746463
281	4281	0.000759816
282	4282	0.000747175
283	4283	0.000707613
284	4284	0.000648254
285	4285	0.000580075
286	4286	0.000513011
287	4287	0.000453226
288	4288	0.000402973
289	4289	0.000361894
290	4290	0.000328504
291	4291	0.000301248
292	4292	0.000278976
293	4293	0.000260934
294	4294	0.000246473
295	4295	0.000234725
296	4296	0.000224431
297	4297	0.000214041
298	4298	0.000202105
299	4299	0.000187787
300	4300	0.000171223
301	4301	0.000153442
302	4302	0.000135892
303	4303	0.000119862
304	4304	0.000106113
305	4305	9.48177e-05
306	4306	8.56925e-05
307	4307	7.81834e-05
308	4308	7.16273e-05
309	4309	6.53806e-05
310	4310	5.8933e-05
311	4311	5.20114e-05
312	4312	4.46458e-05
313	4313	3.71539e-05
314	4314	3.0024e-05
315	4315	2.37364e-05
316	4316	1.86112e-05
317	4317	1.4752e-05
318	4318	1.20912e-05
319	4319	1.04847e-05
320	4320	9.80335e-06
321	4321	9.9954e-06
322	4322	1.11199e-05
323	4323	1.33561e-05
324	4324	1.69807e-05
325	4325	2.22927e-05
326	4326	2.94892e-05
327	4327	3.85666e-05
328	4328	4.93877e-05
329	4329	6.20075e-05
330	4330	7.71745e-05
331	4331	9.68331e-05
332	4332	0.00012458
333	4333	0.000166167
334	4334	0.000229994
335	4335	0.000326922
336	4336	0.000467964
337	4337	0.000658337
338	4338	0.000888813
339	4339	0.00113028
340	4340	0.00133969
341	4341	0.00147813
342	4342	0.00152932
343	4343	0.00150454
344	4344	0.00143244
345	4345	0.00134399
346	4346	0.00126249
347	4347	0.00120119
348	4348	0.00116534
349	4349	0.00115546
350	4350	0.00116993
351	4351	0.00120654
352	4352	0.00126312
353	4353	0.00133744
354	4354	0.00142662
355	4355	0.00152649
356	4356	0.0016314
357	4357	0.00173485
358	4358	0.00183113
359	4359	0.00191728
360	4360	0.00199459
361	4361	0.00206852
362	4362	0.0021471
363	4363	0.00223796
364	4364	0.00234491
365	4365	0.00246429
366	4366	0.00258198
367	4367	0.00267258
368	4368	0.00270299
369	4369	0.00264178
370	4370	0.00247236
371	4371	0.00220316
372	4372	0.00186759
373	4373	0.00151231
374	4374	0.00118056
375	4375	0.000900086
376	4376	0.000680411
377	4377	0.000517436
378	4378	0.000400309
379	4379	0.000316815
380	4380	0.000256262
381	4381	0.000210474
382	4382	0.00017383
383	4383	0.000142943
384	4384	0.000116152
385	4385	9.29009e-05
386	4386	7.31154e-05
387	4387	5.67616e-05
388	4388	4.36492e-05
389	4389	3.34296e-05
390	4390	2.56725e-05
391	4391	1.99407e-05
392	4392	1.58353e-05
393	4393	1.30196e-05
394	4394	1.12321e-05
395	4395	1.02975e-05
396	4396	1.01387e-05
397	4397	1.07956e-05
398	4398	1.24621e-05
399	4399	1.55523e-05
400	4400	2.08101e-05
401	4401	2.94754e-05
402	4402	4.35195e-05
403	4403	6.59933e-05
404	4404	0.000101632
405	4405	0.000158068
406	4406	0.000248277
407	4407	0.000395195
408	4408	0.00063967
409	4409	0.00105295
410	4410	0.0017537
411	4411	0.00292561
412	4412	0.00482346
413	4413	0.00774678
414	4414	0.0119605
415	4415	0.0175646
416	4416	0.0243565
417	4417	0.0317645
418	4418	0.0389129
419	4419	0.0448207
420	4420	0.0486584
421	4421	0.04996
422	4422	0.0487127
423	4423	0.0453073
424	4424	0.0403924
425	4425	0.0346971
426	4426	0.0288813
427	4427	0.0234448
428	4428	0.0186953
429	4429	0.0147641
430	4430	0.0116465
431	4431	0.00925142
432	4432	0.00744592
433	4433	0.00608715
434	4434	0.0050422
435	4435	0.00419851
436	4436	0.0034707
437	4437	0.00280614
438	4438	0.00218743
439	4439	0.00162643
440	4440	0.00114825
441	4441	0.000772069
442	4442	0.000499819
443	4443	0.000317073
444	4444	0.000201544
445	4445	0.000131473
446	4446	8.99786e-05
447	4447	6.56883e-05
448	4448	5.15772e-05
449	4449	4.34935e-05
450	4450	3.89911e-05
451	4451	3.6582e-05
452	4452	3.53329e-05
453	4453	3.46991e-05
454	4454	3.44835e-05
455	4455	3.48177e-05
456	4456	3.6123e-05
457	4457	3.90841e-05
458	4458	4.47102e-05
459	4459	5.45342e-05
460	4460	7.09789e-05
461	4461	9.78861e-05
462	4462	0.000141136
463	4463	0.000209083
464	4464	0.000312155
465	4465	0.000460461
466	4466	0.000658288
467	4467	0.000895986
468	4468	0.00114371
469	4469	0.00135493
470	4470	0.00148409
471	4471	0.00150988
472	4472	0.00144647
473	4473	0.00133346
474	4474	0.00121459
475	4475	0.00112208
476	4476	0.00107273
477	4477	0.00107135
478	4478	0.00111419
479	4479	0.0011894
480	4480	0.00127558
481	4481	0.00134282
482	4482	0.00136042
483	4483	0.00131007
484	4484	0.00119615
485	4485	0.00104401
486	4486	0.000886911
487	4487	0.000752006
488	4488	0.000654205
489	4489	0.00059835
490	4490	0.000584563
491	4491	0.000612518
492	4492	0.000683176
493	4493	0.000798268
494	4494	0.000958524
495	4495	0.00116207
496	4496	0.00140427
497	4497	0.00167904
498	4498	0.00197958
499	4499	0.00229617
500	4500	0.00261021
501	4501	0.00288775
502	4502	0.003079
503	4503	0.00313087
504	4504	0.00301156
505	4505	0.0027328
506	4506	0.00235065
507	4507	0.00194093
508	4508	0.00156759
509	4509	0.00126537
510	4510	0.00104139
511	4511	0.00088637
512	4512	0.000784882
513	4513	0.000721079
514	4514	0.000680489
515	4515	0.000650117
516	4516	0.000618545
517	4517	0.000576885
518	4518	0.000520488
519	4519	0.000450385
520	4520	0.000372978
521	4521	0.000297398
522	4522	0.000231778
523	4523	0.000180676
524	4524	0.000144883
525	4525	0.000122917
526	4526	0.000112798
527	4527	0.000113217
528	4528	0.000123992
529	4529	0.000145962
530	4530	0.000180387
531	4531	0.000227829
532	4532	0.000286789
533	4533	0.000352842
534	4534	0.000419291
535	4535	0.000479574
536	4536	0.000530253
537	4537	0.000572749
538	4538	0.000612964
539	4539	0.000659451
540	4540	0.000721428
541	4541	0.000807229
542	4542	0.000922845
543	4543	0.00106996
544	4544	0.00124339
545	4545	0.00142917
546	4546	0.00160502
547	4547	0.0017448
548	4548	0.00182551
549	4549	0.00183384
550	4550	0.00176889
551	4551	0.00164064
552	4552	0.00146609
553	4553	0.00126514
554	4554	0.00105728
555	4555	0.000859075
556	4556	0.000682439
557	4557	0.00053382
558	4558	0.000414628
559	4559	0.000322583
560	4560	0.000253412
561	4561	0.000202303
562	4562	0.000164839
563	4563	0.00013743
564	4564	0.000117395
565	4565	0.000102862
566	4566	9.25878e-05
567	4567	8.57711e-05
568	4568	8.18728e-05
569	4569	8.04668e-05
570	4570	8.11099e-05
571	4571	8.32469e-05
572	4572	8.61799e-05
573	4573	8.91503e-05
574	4574	9.15299e-05
575	4575	9.30284e-05
576	4576	9.37678e-05
577	4577	9.41461e-05
578	4578	9.45545e-05
579	4579	9.5093e-05
580	4580	9.54084e-05
581	4581	9.47436e-05
582	4582	9.22435e-05
583	4583	8.74448e-05
584	4584	8.06787e-05
585	4585	7.30791e-05
586	4586	6.61724e-05
587	4587	6.13903e-05
588	4588	5.98707e-05
589	4589	6.26071e-05
590	4590	7.0756e-05
591	4591	8.58515e-05
592	4592	0.000109714
593	4593	0.000143961
594	4594	0.000189395
595	4595	0.000246137
596	4596	0.000315451
597	4597	0.000403403
598	4598	0.000525838
599	4599	0.00071542
600	4600	0.00103399
601	4601	0.00159455
602	4602	0.00259285
603	4603	0.00433047
604	4604	0.00717452
605	4605	0.0113734
606	4606	0.0167243
607	4607	0.0223144
608	4608	0.0266979
609	4609	0.0285801
610	4610	0.0275237
611	4611	0.0241017
612	4612	0.0194522
613	4613	0.0146789
614	4614	0.0104973
615	4615	0.00719567
616	4616	0.00476876
617	4617	0.00307242
618	4618	0.00192992
619	4619	0.00118348
620	4620	0.000709616
621	4621	0.000417634
622	4622	0.000243145
623	4623	0.000141786
624	4624	8.41629e-05
625	4625	5.17507e-05
626	4626	3.34748e-05
627	4627	2.30171e-05
628	4628	1.68923e-05
629	4629	1.32149e-05
630	4630	1.09749e-05
631	4631	9.63716e-06
632	4632	8.92723e-06
633	4633	8.71516e-06
634	4634	8.95126e-06
635	4635	9.62593e-06
636	4636	1.07379e-05
637	4637	1.22638e-05
638	4638	1.41327e-05
639	4639	1.62209e-05
640	4640	1.83798e-05
641	4641	2.04887e-05
642	4642	2.25014e-05
643	4643	2.4462e-05
644	4644	2.64856e-05
645	4645	2.87323e-05
646	4646	3.14015e-05
647	4647	3.47681e-05
648	4648	3.92673e-05
649	4649	4.56407e-05
650	4650	5.5172e-05
651	4651	7.00842e-05
652	4652	9.42203e-05
653	4653	0.000134153
654	4654	0.000200742
655	4655	0.000310658
656	4656	0.000486281
657	4657	0.000751024
658	4658	0.00111743
659	4659	0.00157029
660	4660	0.00205582
661	4661	0.0024912
662	4662	0.00279676
663	4663	0.00293158
664	4664	0.00290755
665	4665	0.002775
666	4666	0.00259493
667	4667	0.00241701
668	4668	0.00227076
669	4669	0.00216639
670	4670	0.00209872
671	4671	0.0020507
672	4672	0.00199667
673	4673	0.00190813
674	4674	0.00176356
675	4675	0.00155946
676	4676	0.00131467
677	4677	0.00106259
678	4678	0.000835741
679	4679	0.000653677
680	4680	0.000520886
681	4681	0.000431896
682	4682	0.000377499
683	4683	0.000348523
684	4684	0.000336966
685	4685	0.000335775
686	4686	0.000338549
687	4687	0.000339864
688	4688	0.000336127
689	4689	0.000326208
690	4690	0.000311222
691	4691	0.000293512
692	4692	0.000275474
693	4693	0.000258795
694	4694	0.000244243
695	4695	0.000231827
696	4696	0.000221134
697	4697	0.000211682
698	4698	0.000203231
699	4699	0.000195986
700	4700	0.000190673
701	4701	0.000188477
702	4702	0.00019092
703	4703	0.000199735
704	4704	0.000216731
705	4705	0.0002435
706	4706	0.000280717
707	4707	0.00032689
708	4708	0.000376908
709	4709	0.000421613
710	4710	0.000449942
711	4711	0.000453668
712	4712	0.000431907
713	4713	0.000391744
714	4714	0.000344476
715	4715	0.000300686
716	4716	0.000267536
717	4717	0.000248959
718	4718	0.000247468
719	4719	0.000266257
720	4720	0.000311035
721	4721	0.000391428
722	4722	0.000521396
723	4723	0.000717123
724	4724	0.000989993
725	4725	0.00133375
726	4726	0.00171067
727	4727	0.002049
728	4728	0.00226322
729	4729	0.00229229
730	4730	0.00213103
731	4731	0.00183092
732	4732	0.00147125
733	4733	0.00112381
734	4734	0.000832464
735	4735	0.000612071
736	4736	0.000458355
737	4737	0.000359087
738	4738	0.00030177
739	4739	0.00027738
740	4740	0.000281581
741	4741	0.00031473
742	4742	0.000381155
743	4743	0.000487182
744	4744	0.000636965
745	4745	0.000826198
746	4746	0.0010366
747	4747	0.00123631
748	4748	0.00138899
749	4749	0.00146744
750	4750	0.00146336
751	4751	0.00138784
752	4752	0.00126418
753	4753	0.00111856
754	4754	0.000972791
755	4755	0.000841122
756	4756	0.0007301
757	4757	0.000640303
758	4758	0.000568471
759	4759	0.000509369
760	4760	0.000457268
761	4761	0.000407196
762	4762	0.000356033
763	4763	0.000303174
764	4764	0.000250338
765	4765	0.000200502
766	4766	0.00015648
767	4767	0.000119909
768	4768	9.10311e-05
769	4769	6.90654e-05
770	4770	5.27696e-05
771	4771	4.0874e-05
772	4772	3.23023e-05
773	4773	2.62277e-05
774	4774	2.20447e-05
775	4775	1.93196e-05
776	4776	1.77455e-05
777	4777	1.71098e-05
778	4778	1.72707e-05
779	4779	1.81423e-05
780	4780	1.96923e-05
781	4781	2.19591e-05
782	4782	2.509e-05
783	4783	2.93963e-05
784	4784	3.54214e-05
785	4785	4.40112e-05
786	4786	5.63686e-05
787	4787	7.40289e-05
788	4788	9.86265e-05
789	4789	0.000131289
790	4790	0.000171612
791	4791	0.000216581
792	4792	0.000260295
793	4793	0.000295375
794	4794	0.000315874
795	4795	0.000320068
796	4796	0.000311221
797	4797	0.000295968
798	4798	0.000281744
799	4799	0.000275017
800	4800	0.000280961
801	4801	0.000304053
802	4802	0.000348523
803	4803	0.000417511
804	4804	0.000509992
805	4805	0.000615886
806	4806	0.000712973
807	4807	0.000771666
808	4808	0.000769264
809	4809	0.000704216
810	4810	0.000597144
811	4811	0.000477627
812	4812	0.000369191
813	4813	0.000283052
814	4814	0.000220382
815	4815	0.000177372
816	4816	0.000149065
817	4817	0.000131143
818	4818	0.000120378
819	4819	0.000114528
820	4820	0.000112093
821	4821	0.000112098
822	4822	0.000113918
823	4823	0.000117134
824	4824	0.000121433
825	4825	0.000126569
826	4826	0.000132365
827	4827	0.000138756
828	4828	0.000145814
829	4829	0.000153731
830	4830	0.000162784
831	4831	0.000173323
832	4832	0.000185865
833	4833	0.000201302
834	4834	0.00022121
835	4835	0.000248181
836	4836	0.000286094
837	4837	0.000340231
838	4838	0.000416995
839	4839	0.000522728
840	4840	0.000661023
841	4841	0.000828655
842	4842	0.00101214
843	4843	0.00118863
844	4844	0.00133344
845	4845	0.00143076
846	4846	0.00148055
847	4847	0.00149714
848	4848	0.00150187
849	4849	0.00151557
850	4850	0.00155429
851	4851	0.00162802
852	4852	0.00174065
853	4853	0.0018897
854	4854	0.00206572
855	4855	0.00225208
856	4856	0.0024263
857	4857	0.00256314
858	4858	0.00263922
859	4859	0.00263766
860	4860	0.00255198
861	4861	0.00238829
862	4862	0.00216491
863	4863	0.0019088
864	4864	0.00164916
865	4865	0.00141067
866	4866	0.00120921
867	4867	0.00105115
868	4868	0.000935538
869	4869	0.000857157
870	4870	0.000808931
871	4871	0.000783342
872	4872	0.000773073
873	4873	0.000771383
874	4874	0.000772492
875	4875	0.000771987
876	4876	0.00076706
877	4877	0.000756386
878	4878	0.000739653
879	4879	0.000716918
880	4880	0.000688075
881	4881	0.000652641
882	4882	0.000609932
883	4883	0.000559509
884	4884	0.000501655
885	4885	0.000437659
886	4886	0.000369796
887	4887	0.000301117
888	4888	0.00023513
889	4889	0.000175376
890	4890	0.000124822
891	4891	8.51601e-05
892	4892	5.64052e-05
893	4893	3.70894e-05
894	4894	2.49818e-05
895	4895	1.78745e-05
896	4896	1.40618e-05
897	4897	1.24573e-05
898	4898	1.25003e-05
899	4899	1.39912e-05
900	4900	1.68828e-05
901	4901	2.09949e-05
902	4902	2.56905e-05
903	4903	2.97728e-05
904	4904	3.19233e-05
905	4905	3.15191e-05
906	4906	2.90767e-05
907	4907	2.58672e-05
908	4908	2.3176e-05
909	4909	2.19239e-05
910	4910	2.28215e-05
911	4911	2.68309e-05
912	4912	3.57824e-05
913	4913	5.31219e-05
914	4914	8.45364e-05
915	4915	0.000137387
916	4916	0.000217053
917	4917	0.000319825
918	4918	0.000427699
919	4919	0.000514023
920	4920	0.000559777
921	4921	0.00056591
922	4922	0.000550449
923	4923	0.000536633
924	4924	0.000544834
925	4925	0.000592656
926	4926	0.000699914
927	4927	0.000894257
928	4928	0.00121403
929	4929	0.00170388
930	4930	0.00239779
931	4931	0.00328915
932	4932	0.00430234
933	4933	0.00529263
934	4934	0.0060902
935	4935	0.00656828
936	4936	0.00668994
937	4937	0.00650532
938	4938	0.00611117
939	4939	0.00560557
940	4940	0.00506106
941	4941	0.00451911
942	4942	0.00399747
943	4943	0.00350125
944	4944	0.003032
945	4945	0.00259273
946	4946	0.00218886
947	4947	0.00182668
948	4948	0.00151119
949	4949	0.00124475
950	4950	0.00102693
951	4951	0.00085522
952	4952	0.000726002
953	4953	0.0006355
954	4954	0.000580562
955	4955	0.000559343
956	4956	0.000571784
957	4957	0.00061955
958	4958	0.000704851
959	4959	0.000827371
960	4960	0.000979128
961	4961	0.00113914
962	4962	0.00127275
963	4963	0.00134048
964	4964	0.00131521
965	4965	0.00119678
966	4966	0.00101256
967	4967	0.000803391
968	4968	0.000605899
969	4969	0.000442033
970	4970	0.00031853
971	4971	0.000232077
972	4972	0.000175174
973	4973	0.000140124
974	4974	0.000120855
975	4975	0.00011329
976	4976	0.000114951
977	4977	0.00012421
978	4978	0.000139304
979	4979	0.000157361
980	4980	0.000174019
981	4981	0.000184352
982	4982	0.000185005
983	4983	0.000176043
984	4984	0.000160871
985	4985	0.000144309
986	4986	0.000130511
987	4987	0.000122058
988	4988	0.000120181
989	4989	0.000125302
990	4990	0.000137254
991	4991	0.000154965
992	4992	0.000175883
993	4993	0.000195851
994	4994	0.000210171
995	4995	0.000215699
996	4996	0.000212521
997	4997	0.000203863
998	4998	0.000194474
999	4999	0.000188976
1000	5000	0.000191226
1001	5001	0.000204671
1002	5002	0.000233077
1003	5003	0.000280935
1004	5004	0.000352887
1005	5005	0.000451469
1006	5006	0.000573093
1007	5007	0.000704166
1008	5008	0.000821521
1009	5009	0.00090037
1010	5010	0.000926708
1011	5011	0.000905133
1012	5012	0.000855981
1013	5013	0.000805395
1014	5014	0.000776979
1015	5015	0.000789971
1016	5016	0.000862855
1017	5017	0.00101885
1018	5018	0.00128971
1019	5019	0.00171348
1020	5020	0.00232075
1021	5021	0.00310746
1022	5022	0.00400616
1023	5023	0.00488309
1024	5024	0.00558103
1025	5025	0.00598788
1026	5026	0.0060817
1027	5027	0.00592238
1028	5028	0.00560707
1029	5029	0.00522604
1030	5030	0.00484024
1031	5031	0.00447921
1032	5032	0.00414916
1033	5033	0.00384253
1034	5034	0.00354578
1035	5035	0.00324496
1036	5036	0.0029299
1037	5037	0.00259744
1038	5038	0.00225311
1039	5039	0.00191037
1040	5040	0.00158688
1041	5041	0.00129923
1042	5042	0.00105827
1043	5043	0.000867369
1044	5044	0.000723456
1045	5045	0.000619646
1046	5046	0.0005478
1047	5047	0.000500215
1048	5048	0.000470412
1049	5049	0.000453349
1050	5050	0.000445302
1051	5051	0.000443496
1052	5052	0.000445485
1053	5053	0.000448387
1054	5054	0.000448292
1055	5055	0.000440301
1056	5056	0.000419646
1057	5057	0.000383702
1058	5058	0.000333856
1059	5059	0.000275701
1060	5060	0.000217025
1061	5061	0.000164766
1062	5062	0.000122906
1063	5063	9.22434e-05
1064	5064	7.14988e-05
1065	5065	5.86748e-05
1066	5066	5.19831e-05
1067	5067	5.0254e-05
1068	5068	5.3015e-05
1069	5069	6.04236e-05
1070	5070	7.31436e-05
1071	5071	9.21977e-05
1072	5072	0.000118854
1073	5073	0.000154659
1074	5074	0.000201728
1075	5075	0.000263251
1076	5076	0.00034398
1077	5077	0.000450317
1078	5078	0.000589603
1079	5079	0.000768287
1080	5080	0.000989022
1081	5081	0.00124746
1082	5082	0.00153029
1083	5083	0.00181626
1084	5084	0.00208026
1085	5085	0.00229922
1086	5086	0.002457
1087	5087	0.00254655
1088	5088	0.00256905
1089	5089	0.00253099
1090	5090	0.0024407
1091	5091	0.00230574
1092	5092	0.00213187
1093	5093	0.00192428
1094	5094	0.00169013
1095	5095	0.00144103
1096	5096	0.00119323
1097	5097	0.000964583
1098	5098	0.000769684
1099	5099	0.000616293
1100	5100	0.000504973
1101	5101	0.000431474
1102	5102	0.000389812
1103	5103	0.000374417
1104	5104	0.000380912
1105	5105	0.000405918
1106	5106	0.000446565
1107	5107	0.000500335
1108	5108	0.000565601
1109	5109	0.000642694
1110	5110	0.000734904
1111	5111	0.000848887
1112	5112	0.000994294
1113	5113	0.00118265
1114	5114	0.00142534
1115	5115	0.00173031
1116	5116	0.00209749
1117	5117	0.0025142
1118	5118	0.00295311
1119	5119	0.00337604
1120	5120	0.00374375
1121	5121	0.00402792
1122	5122	0.00421826
1123	5123	0.00432077
1124	5124	0.00434882
1125	5125	0.00431319
1126	5126	0.00421635
1127	5127	0.00405344
1128	5128	0.00381863
1129	5129	0.00351294
1130	5130	0.00314906
1131	5131	0.00275037
1132	5132	0.00234508
1133	5133	0.00195895
1134	5134	0.00161029
1135	5135	0.00130833
1136	5136	0.00105459
1137	5137	0.000845531
1138	5138	0.000675236
1139	5139	0.0005375
1140	5140	0.000426979
1141	5141	0.000339569
1142	5142	0.000272225
1143	5143	0.000222583
1144	5144	0.000188707
1145	5145	0.000169163
1146	5146	0.000163422
1147	5147	0.000172496
1148	5148	0.000199722
1149	5149	0.000251491
1150	5150	0.000337322
1151	5151	0.000467949
1152	5152	0.000649872
1153	5153	0.000877038
1154	5154	0.00112514
1155	5155	0.00135643
1156	5156	0.00153583
1157	5157	0.00164733
1158	5158	0.00169808
1159	5159	0.00170921
1160	5160	0.00170269
1161	5161	0.00169222
1162	5162	0.00168029
1163	5163	0.00165983
1164	5164	0.00161888
1165	5165	0.00154723
1166	5166	0.00144277
1167	5167	0.00131411
1168	5168	0.00117785
1169	5169	0.00105228
1170	5170	0.000951721
1171	5171	0.000884284
1172	5172	0.000852465
1173	5173	0.000854647
1174	5174	0.000885736
1175	5175	0.000936577
1176	5176	0.000993119
1177	5177	0.00103717
1178	5178	0.00105025
1179	5179	0.00101983
1180	5180	0.000944813
1181	5181	0.000836074
1182	5182	0.000711592
1183	5183	0.000589204
1184	5184	0.000481372
1185	5185	0.000393827
1186	5186	0.000327112
1187	5187	0.000279028
1188	5188	0.000246652
1189	5189	0.000227529
1190	5190	0.000220254
1191	5191	0.00022473
1192	5192	0.00024233
1193	5193	0.000276022
1194	5194	0.00033028
1195	5195	0.000410235
1196	5196	0.000519184
1197	5197	0.000653743
1198	5198	0.000797954
1199	5199	0.0009213
1200	5200	0.000987131
1201	5201	0.000971012
1202	5202	0.000876277
1203	5203	0.00073243
1204	5204	0.000577604
1205	5205	0.000440557
1206	5206	0.000334025
1207	5207	0.000258302
1208	5208	0.000207826
1209	5209	0.000175913
1210	5210	0.00015678
1211	5211	0.000145856
1212	5212	0.000139428
1213	5213	0.000134285
1214	5214	0.000127705
1215	5215	0.000117808
1216	5216	0.000104041
1217	5217	8.73546e-05
1218	5218	6.97472e-05
1219	5219	5.33741e-05
1220	5220	3.97336e-05
1221	5221	2.93647e-05
1222	5222	2.20446e-05
1223	5223	1.7185e-05
1224	5224	1.41564e-05
1225	5225	1.24501e-05
1226	5226	1.17145e-05
1227	5227	1.17339e-05
1228	5228	1.23916e-05
1229	5229	1.3643e-05
1230	5230	1.55047e-05
1231	5231	1.80669e-05
1232	5232	2.15326e-05
1233	5233	2.6285e-05
1234	5234	3.29852e-05
1235	5235	4.27052e-05
1236	5236	5.70891e-05
1237	5237	7.85109e-05
1238	5238	0.000110141
1239	5239	0.000155775
1240	5240	0.00021929
1241	5241	0.000303733
1242	5242	0.000410232
1243	5243	0.000536993
1244	5244	0.000678514
1245	5245	0.000825047
1246	5246	0.000962656
1247	5247	0.00107481
1248	5248	0.00114631
1249	5249	0.001169
1250	5250	0.00114634
1251	5251	0.00109374
1252	5252	0.00103436
1253	5253	0.000993495
1254	5254	0.000996527
1255	5255	0.00107287
1256	5256	0.00126771
1257	5257	0.0016648
1258	5258	0.00242875
1259	5259	0.00388019
1260	5260	0.00661166
1261	5261	0.0116093
1262	5262	0.0202321
1263	5263	0.0337552
1264	5264	0.0522577
1265	5265	0.0732807
1266	5266	0.0916061
1267	5267	0.101316
1268	5268	0.0991808
1269	5269	0.0865489
1270	5270	0.0681384
1271	5271	0.0491079
1272	5272	0.0328844
1273	5273	0.0207352
1274	5274	0.012449
1275	5275	0.00718265
1276	5276	0.00401695
1277	5277	0.00219799
1278	5278	0.00118951
1279	5279	0.000644372
1280	5280	0.000353574
1281	5281	0.000198508
1282	5282	0.00011485
1283	5283	6.87672e-05
1284	5284	4.27287e-05
1285	5285	2.76456e-05
1286	5286	1.87384e-05
1287	5287	1.34341e-05
1288	5288	1.03145e-05
1289	5289	8.59418e-06
1290	5290	7.86053e-06
1291	5291	7.95119e-06
1292	5292	8.91561e-06
1293	5293	1.10492e-05
1294	5294	1.50185e-05
1295	5295	2.21211e-05
1296	5296	3.47388e-05
1297	5297	5.69918e-05
1298	5298	9.53774e-05
1299	5299	0.000158696
1300	5300	0.000256085
1301	5301	0.000392498
1302	5302	0.000563269
1303	5303	0.000752018
1304	5304	0.000934836
1305	5305	0.00108827
1306	5306	0.00119519
1307	5307	0.00124582
1308	5308	0.00123652
1309	5309	0.00117004
1310	5310	0.00105737
1311	5311	0.00091775
1312	5312	0.00077425
1313	5313	0.000646856
1314	5314	0.000547826
1315	5315	0.000481709
1316	5316	0.000448522
1317	5317	0.000447261
1318	5318	0.000478073
1319	5319	0.000542655
1320	5320	0.000642903
1321	5321	0.000777798
1322	5322	0.000939167
1323	5323	0.00110841
1324	5324	0.00125762
1325	5325	0.00135728
1326	5326	0.00138793
1327	5327	0.00134867
1328	5328	0.00125635
1329	5329	0.00113669
1330	5330	0.00101382
1331	5331	0.000904173
1332	5332	0.000815737
1333	5333	0.000750282
1334	5334	0.000706061
1335	5335	0.000679718
1336	5336	0.000667194
1337	5337	0.000663969
1338	5338	0.000665066
1339	5339	0.000665267
1340	5340	0.000659788
1341	5341	0.000645377
1342	5342	0.000621376
1343	5343	0.000590124
1344	5344	0.000556348
1345	5345	0.000525867
1346	5346	0.000504272
1347	5347	0.000496143
1348	5348	0.000504803
1349	5349	0.000532148
1350	5350	0.000577912
1351	5351	0.000637968
1352	5352	0.000702105
1353	5353	0.000753179
1354	5354	0.000770541
1355	5355	0.000738708
1356	5356	0.000656763
1357	5357	0.0005406
1358	5358	0.00041494
1359	5359	0.000301405
1360	5360	0.000211414
1361	5361	0.000146533
1362	5362	0.000102757
1363	5363	7.45799e-05
1364	5364	5.72153e-05
1365	5365	4.72899e-05
1366	5366	4.28082e-05
1367	5367	4.29664e-05
1368	5368	4.81007e-05
1369	5369	5.99015e-05
1370	5370	8.19592e-05
1371	5371	0.000120586
1372	5372	0.000185496
1373	5373	0.00028919
1374	5374	0.000443158
1375	5375	0.00064975
1376	5376	0.000892378
1377	5377	0.00113206
1378	5378	0.00131832
1379	5379	0.00141169
1380	5380	0.00140267
1381	5381	0.00131284
1382	5382	0.00117978
1383	5383	0.00103903
1384	5384	0.000914079
1385	5385	0.000815444
1386	5386	0.0007443
1387	5387	0.00069648
1388	5388	0.000665079
1389	5389	0.000641959
1390	5390	0.000619038
1391	5391	0.000589976
1392	5392	0.000551921
1393	5393	0.0005063
1394	5394	0.000457874
1395	5395	0.000412578
1396	5396	0.000375472
1397	5397	0.000349825
1398	5398	0.000337316
1399	5399	0.000338763
1400	5400	0.000354825
1401	5401	0.000386404
1402	5402	0.000434685
1403	5403	0.00050075
1404	5404	0.000584688
1405	5405	0.000684193
1406	5406	0.000793011
1407	5407	0.000900203
1408	5408	0.000991551
1409	5409	0.00105362
1410	5410	0.00107903
1411	5411	0.00106975
1412	5412	0.00103614
1413	5413	0.000992602
1414	5414	0.000952504
1415	5415	0.000925034
1416	5416	0.000914114
1417	5417	0.000918481
1418	5418	0.000932007
1419	5419	0.0009443
1420	5420	0.000942371
1421	5421	0.000914017
1422	5422	0.000852296
1423	5423	0.000758866
1424	5424	0.00064385
1425	5425	0.000521966
1426	5426	0.000407207
1427	5427	0.000308986
1428	5428	0.000231122
1429	5429	0.000173041
1430	5430	0.000131789
1431	5431	0.000103747
1432	5432	8.56686e-05
1433	5433	7.51167e-05
1434	5434	7.0553e-05
1435	5435	7.12915e-05
1436	5436	7.74423e-05
1437	5437	8.98797e-05
1438	5438	0.000110189
1439	5439	0.000140462
1440	5440	0.000182772
1441	5441	0.000238247
1442	5442	0.000306061
1443	5443	0.000383131
1444	5444	0.000465403
1445	5445	0.000550767
1446	5446	0.000642424
1447	5447	0.000751521
1448	5448	0.000899199
1449	5449	0.00111985
1450	5450	0.00146757
1451	5451	0.0020263
1452	5452	0.00291971
1453	5453	0.00430857
1454	5454	0.00635198
1455	5455	0.00910993
1456	5456	0.012405
1457	5457	0.0157407
1458	5458	0.0184096
1459	5459	0.0198044
1460	5460	0.0197307
1461	5461	0.0184745
1462	5462	0.0165937
1463	5463	0.0146294
1464	5464	0.0129335
1465	5465	0.0116454
1466	5466	0.010748
1467	5467	0.01013
1468	5468	0.00963105
1469	5469	0.00908308
1470	5470	0.00835804
1471	5471	0.00741263
1472	5472	0.00629947
1473	5473	0.00513184
1474	5474	0.00402596
1475	5475	0.00305956
1476	5476	0.00226325
1477	5477	0.00163408
1478	5478	0.00115307
1479	5479	0.00079664
1480	5480	0.000541193
1481	5481	0.000364381
1482	5482	0.000245916
1483	5483	0.000168597
1484	5484	0.000119034
1485	5485	8.7645e-05
1486	5486	6.80715e-05
1487	5487	5.6384e-05
1488	5488	5.04042e-05
1489	5489	4.92932e-05
1490	5490	5.35048e-05
1491	5491	6.52738e-05
1492	5492	9.0063e-05
1493	5493	0.000139896
1494	5494	0.000240193
1495	5495	0.000441779
1496	5496	0.000836235
1497	5497	0.00156167
1498	5498	0.00277104
1499	5499	0.00454266
1500	5500	0.00676903
1501	5501	0.00912173
1502	5502	0.0111549
1503	5503	0.0124872
1504	5504	0.0129404
1505	5505	0.0125711
1506	5506	0.011615
1507	5507	0.0103894
1508	5508	0.00919683
1509	5509	0.00826472
1510	5510	0.00773726
1511	5511	0.00770977
1512	5512	0.00827852
1513	5513	0.00958372
1514	5514	0.0118317
1515	5515	0.0152848
1516	5516	0.0202061
1517	5517	0.026761
1518	5518	0.0349
1519	5519	0.0442761
1520	5520	0.0542376
1521	5521	0.0638978
1522	5522	0.0722524
1523	5523	0.0783181
1524	5524	0.0812954
1525	5525	0.080751
1526	5526	0.0767696
1527	5527	0.0699791
1528	5528	0.0613945
1529	5529	0.0521298
1530	5530	0.0431178
1531	5531	0.0349581
1532	5532	0.0279178
1533	5533	0.0220254
1534	5534	0.0171846
1535	5535	0.0132579
1536	5536	0.0101093
1537	5537	0.00761638
1538	5538	0.00566905
1539	5539	0.00416727
1540	5540	0.00302212
1541	5541	0.00215839
1542	5542	0.00151561
1543	5543	0.00104618
1544	5544	0.000711801
1545	5545	0.00048035
1546	5546	0.000324522
1547	5547	0.000221829
1548	5548	0.000154884
1549	5549	0.000111169
1550	5550	8.22303e-05
1551	5551	6.26445e-05
1552	5552	4.90624e-05
1553	5553	3.94634e-05
1554	5554	3.26305e-05
1555	5555	2.78066e-05
1556	5556	2.44887e-05
1557	5557	2.23164e-05
1558	5558	2.10188e-05
1559	5559	2.03941e-05
1560	5560	2.03058e-05
1561	5561	2.06898e-05
1562	5562	2.15607e-05
1563	5563	2.30127e-05
1564	5564	2.52106e-05
1565	5565	2.8371e-05
1566	5566	3.27332e-05
1567	5567	3.85163e-05
1568	5568	4.58631e-05
1569	5569	5.47914e-05
1570	5570	6.51926e-05
1571	5571	7.69268e-05
1572	5572	9.00282e-05
1573	5573	0.00010499
1574	5574	0.00012308
1575	5575	0.000146671
1576	5576	0.00017967
1577	5577	0.000228137
1578	5578	0.00030113
1579	5579	0.000411512
1580	5580	0.000575997
1581	5581	0.000813274
1582	5582	0.00113955
1583	5583	0.00156295
1584	5584	0.00208122
1585	5585	0.00268705
1586	5586	0.00338081
1587	5587	0.00418517
1588	5588	0.0051558
1589	5589	0.00638704
1590	5590	0.00801415
1591	5591	0.0102107
1592	5592	0.0131729
1593	5593	0.0170758
1594	5594	0.0219869
1595	5595	0.0277456
1596	5596	0.0338623
1597	5597	0.0395314
1598	5598	0.0438322
1599	5599	0.0460635
1600	5600	0.0460272
1601	5601	0.0440759
1602	5602	0.0409095
1603	5603	0.0372737
1604	5604	0.0337353
1605	5605	0.0306018
1606	5606	0.0279511
1607	5607	0.0257088
1608	5608	0.0237304
1609	5609	0.0218705
1610	5610	0.0200339
1611	5611	0.0181963
1612	5612	0.0163939
1613	5613	0.0146886
1614	5614	0.0131316
1615	5615	0.0117442
1616	5616	0.0105194
1617	5617	0.00943727
1618	5618	0.00848241
1619	5619	0.00765301
1620	5620	0.00695792
1621	5621	0.00640507
1622	5622	0.00598807
1623	5623	0.00567592
1624	5624	0.00540845
1625	5625	0.00510107
1626	5626	0.00466566
1627	5627	0.00404904
1628	5628	0.00327122
1629	5629	0.0024297
1630	5630	0.00165406
1631	5631	0.00104059
1632	5632	0.000617422
1633	5633	0.000356673
1634	5634	0.000208921
1635	5635	0.000129679
1636	5636	8.87639e-05
1637	5637	6.88259e-05
1638	5638	6.0886e-05
1639	5639	6.05721e-05
1640	5640	6.56529e-05
1641	5641	7.44794e-05
1642	5642	8.51061e-05
1643	5643	9.52308e-05
1644	5644	0.000102971
1645	5645	0.000107841
1646	5646	0.000111057
1647	5647	0.000115011
1648	5648	0.00012258
1649	5649	0.000136879
1650	5650	0.000161548
1651	5651	0.000201335
1652	5652	0.000262778
1653	5653	0.000355004
1654	5654	0.000491021
1655	5655	0.000690392
1656	5656	0.000984983
1657	5657	0.00143069
1658	5658	0.00213054
1659	5659	0.00327977
1660	5660	0.00525314
1661	5661	0.00876871
1662	5662	0.0151701
1663	5663	0.0268323
1664	5664	0.0475291
1665	5665	0.0822391
1666	5666	0.135532
1667	5667	0.208139
1668	5668	0.293212
1669	5669	0.375749
1670	5670	0.437484
1671	5671	0.464899
1672	5672	0.454822
1673	5673	0.414216
1674	5674	0.355545
1675	5675	0.291404
1676	5676	0.231077
1677	5677	0.179585
1678	5678	0.138408
1679	5679	0.10682
1680	5680	0.0831169
1681	5681	0.0654279
1682	5682	0.0521278
1683	5683	0.0419765
1684	5684	0.0341064
1685	5685	0.0279407
1686	5686	0.0230954
1687	5687	0.0192929
1688	5688	0.0163046
1689	5689	0.013924
1690	5690	0.011963
1691	5691	0.0102632
1692	5692	0.008712
1693	5693	0.00725512
1694	5694	0.00589333
1695	5695	0.00466127
1696	5696	0.0035974
1697	5697	0.00272129
1698	5698	0.00202755
1699	5699	0.00149304
1700	5700	0.00108827
1701	5701	0.000785741
1702	5702	0.000563347
1703	5703	0.00040393
1704	5704	0.000293667
1705	5705	0.00022098
1706	5706	0.000176444
1707	5707	0.00015319
1708	5708	0.000147268
1709	5709	0.000157824
1710	5710	0.000187205
1711	5711	0.00024088
1712	5712	0.000326591
1713	5713	0.000451718
1714	5714	0.000618402
1715	5715	0.000818098
1716	5716	0.00102955
1717	5717	0.0012234
1718	5718	0.00137185
1719	5719	0.00145727
1720	5720	0.00147538
1721	5721	0.00143311
1722	5722	0.00134416
1723	5723	0.00122495
1724	5724	0.00109139
1725	5725	0.000956598
1726	5726	0.000829551
1727	5727	0.000714964
1728	5728	0.000614292
1729	5729	0.000527282
1730	5730	0.000453409
1731	5731	0.000392736
1732	5732	0.000346094
1733	5733	0.000314941
1734	5734	0.000301424
1735	5735	0.000309103
1736	5736	0.000344587
1737	5737	0.000420347
1738	5738	0.000559138
1739	5739	0.000800407
1740	5740	0.00120809
1741	5741	0.00187633
1742	5742	0.00292465
1743	5743	0.00446991
1744	5744	0.00656623
1745	5745	0.00912543
1746	5746	0.0118649
1747	5747	0.0143443
1748	5748	0.0161101
1749	5749	0.0168778
1750	5750	0.0166357
1751	5751	0.0156073
1752	5752	0.0141189
1753	5753	0.0124674
1754	5754	0.0108522
1755	5755	0.00937201
1756	5756	0.00805595
1757	5757	0.00689911
1758	5758	0.00588845
1759	5759	0.00501528
1760	5760	0.00427743
1761	5761	0.00367599
1762	5762	0.00321121
1763	5763	0.00288046
1764	5764	0.00267828
1765	5765	0.00259708
1766	5766	0.00262629
1767	5767	0.00274788
1768	5768	0.00292833
1769	5769	0.00311156
1770	5770	0.00322263
1771	5771	0.0031909
1772	5772	0.00298504
1773	5773	0.00263361
1774	5774	0.00221046
1775	5775	0.00179567
1776	5776	0.00144357
1777	5777	0.00117474
1778	5778	0.000985857
1779	5779	0.000862984
1780	5780	0.00079029
1781	5781	0.000753603
1782	5782	0.000740882
1783	5783	0.000741759
1784	5784	0.000747419
1785	5785	0.000751201
1786	5786	0.000749566
1787	5787	0.000742643
1788	5788	0.000733721
1789	5789	0.000727754
1790	5790	0.000729538
1791	5791	0.000742178
1792	5792	0.000766071
1793	5793	0.000798357
1794	5794	0.000832992
1795	5795	0.000861823
1796	5796	0.000876861
1797	5797	0.000873057
1798	5798	0.00085016
1799	5799	0.000812557
1800	5800	0.000767317
1801	5801	0.000721748
1802	5802	0.00068167
1803	5803	0.000650814
1804	5804	0.000631038
1805	5805	0.000622889
1806	5806	0.000626237
1807	5807	0.00064094
1808	5808	0.000667637
1809	5809	0.000708778
1810	5810	0.000769961
1811	5811	0.000861683
1812	5812	0.00100187
1813	5813	0.00121993
1814	5814	0.00156349
1815	5815	0.0021086
1816	5816	0.00297317
1817	5817	0.00432955
1818	5818	0.00640537
1819	5819	0.00945405
1820	5820	0.013675
1821	5821	0.0190829
1822	5822	0.0253712
1823	5823	0.0318573
1824	5824	0.0375961
1825	5825	0.0416542
1826	5826	0.0434205
1827	5827	0.042779
1828	5828	0.040067
1829	5829	0.0358756
1830	5830	0.0308347
1831	5831	0.0254807
1832	5832	0.0202263
1833	5833	0.0153846
1834	5834	0.0111907
1835	5835	0.0077926
1836	5836	0.00522843
1837	5837	0.00342531
1838	5838	0.00223493
1839	5839	0.00148742
1840	5840	0.00103409
1841	5841	0.000765304
1842	5842	0.000608952
1843	5843	0.000520623
1844	5844	0.000473478
1845	5845	0.000450802
1846	5846	0.000441471
1847	5847	0.000437663
1848	5848	0.000433922
1849	5849	0.000426822
1850	5850	0.000414698
1851	5851	0.000397273
1852	5852	0.000375242
1853	5853	0.000349905
1854	5854	0.000322889
1855	5855	0.000295917
1856	5856	0.000270614
1857	5857	0.000248365
1858	5858	0.000230276
1859	5859	0.000217236
1860	5860	0.000210077
1861	5861	0.000209768
1862	5862	0.000217628
1863	5863	0.000235509
1864	5864	0.000265872
1865	5865	0.000311608
1866	5866	0.000375387
1867	5867	0.000458341
1868	5868	0.000558369
1869	5869	0.000669004
1870	5870	0.00078019
1871	5871	0.000881383
1872	5872	0.000965543
1873	5873	0.00103155
1874	5874	0.00108383
1875	5875	0.00112992
1876	5876	0.00117798
1877	5877	0.00123516
1878	5878	0.00130706
1879	5879	0.00139786
1880	5880	0.00151033
1881	5881	0.00164555
1882	5882	0.00180199
1883	5883	0.00197409
1884	5884	0.0021508
1885	5885	0.00231507
1886	5886	0.0024458
1887	5887	0.0025232
1888	5888	0.00253662
1889	5889	0.00249131
1890	5890	0.00240996
1891	5891	0.00232788
1892	5892	0.00228577
1893	5893	0.00232558
1894	5894	0.00249261
1895	5895	0.00284352
1896	5896	0.00345675
1897	5897	0.00443953
1898	5898	0.00592121
1899	5899	0.00801725
1900	5900	0.010753
1901	5901	0.0139646
1902	5902	0.0172416
1903	5903	0.0199945
1904	5904	0.0216628
1905	5905	0.0219543
1906	5906	0.0209569
1907	5907	0.0190578
1908	5908	0.0167492
1909	5909	0.0144525
1910	5910	0.012434
1911	5911	0.0108069
1912	5912	0.00957373
1913	5913	0.00867179
1914	5914	0.0080052
1915	5915	0.00746448
1916	5916	0.00694375
1917	5917	0.00636204
1918	5918	0.00568541
1919	5919	0.00493595
1920	5920	0.00417714
1921	5921	0.00348203
1922	5922	0.00290426
1923	5923	0.00246686
1924	5924	0.00216781
1925	5925	0.0019921
1926	5926	0.00192148
1927	5927	0.00193912
1928	5928	0.00203019
1929	5929	0.00218036
1930	5930	0.00237375
1931	5931	0.00259122
1932	5932	0.00280901
1933	5933	0.00299846
1934	5934	0.003128
1935	5935	0.00316902
1936	5936	0.0031051
1937	5937	0.00294059
1938	5938	0.00270236
1939	5939	0.00243187
1940	5940	0.00217184
1941	5941	0.00195514
1942	5942	0.00180091
1943	5943	0.0017166
1944	5944	0.00170215
1945	5945	0.00175283
1946	5946	0.00185957
1947	5947	0.00200751
1948	5948	0.00217472
1949	5949	0.00233358
1950	5950	0.00245593
1951	5951	0.00252073
1952	5952	0.00252038
1953	5953	0.00246222
1954	5954	0.00236448
1955	5955	0.00224905
1956	5956	0.00213456
1957	5957	0.00203191
1958	5958	0.00194244
1959	5959	0.00185819
1960	5960	0.00176432
1961	5961	0.0016441
1962	5962	0.00148644
1963	5963	0.0012932
1964	5964	0.00108109
1965	5965	0.00087532
1966	5966	0.000698893
1967	5967	0.000565078
1968	5968	0.000477078
1969	5969	0.000432772
1970	5970	0.000430216
1971	5971	0.00047146
1972	5972	0.000564294
1973	5973	0.000721631
1974	5974	0.000957335
1975	5975	0.00127734
1976	5976	0.00166809
1977	5977	0.00209021
1978	5978	0.00248672
1979	5979	0.00280637
1980	5980	0.0030281
1981	5981	0.00316967
1982	5982	0.00327726
1983	5983	0.00340714
1984	5984	0.00361203
1985	5985	0.0039368
1986	5986	0.00442124
1987	5987	0.00510722
1988	5988	0.00604942
1989	5989	0.00732935
1990	5990	0.00907053
1991	5991	0.0114486
1992	5992	0.0146852
1993	5993	0.0190087
1994	5994	0.0245631
1995	5995	0.0312643
1996	5996	0.0386498
[truncated: 190,007 more rows]

## Sheet: GYS1GYS1DelCDAsPurifiedMSData
GYS1:GYG1∆CDAsPurifiedMSData
#"+ESI	Scan	(rt:	0.795-1.109	min,	20	scans)	Frag=250.0V	210720_XX02XX13XX20GYS1_AsPurifiedandPP1TreatedXX13GYS1.d	Deconvoluted	(Isotope	Width=14.4)"
#Point	X(Daltons)	Y(Counts)
0	4000	5.43985e-13
1	4001	3.03274e-09
2	4002	4.17384e-07
3	4003	1.5418e-05
4	4004	0.000264776
5	4005	0.00262072
6	4006	0.0164287
7	4007	0.0681509
8	4008	0.191859
9	4009	0.375106
10	4010	0.524471
11	4011	0.545219
12	4012	0.442203
13	4013	0.295451
14	4014	0.171907
15	4015	0.0916738
16	4016	0.0467263
17	4017	0.0234729
18	4018	0.0118612
19	4019	0.00611254
20	4020	0.00324962
21	4021	0.00180487
22	4022	0.00106294
23	4023	0.000674206
24	4024	0.000466547
25	4025	0.000354385
26	4026	0.000294327
27	4027	0.000263236
28	4028	0.000247183
29	4029	0.00023603
30	4030	0.000221612
31	4031	0.000198579
32	4032	0.000166281
33	4033	0.000129021
34	4034	9.33663e-05
35	4035	6.43854e-05
36	4036	4.37989e-05
37	4037	3.06787e-05
38	4038	2.3123e-05
39	4039	1.94543e-05
40	4040	1.86625e-05
41	4041	2.04252e-05
42	4042	2.49814e-05
43	4043	3.28728e-05
44	4044	4.43557e-05
45	4045	5.83761e-05
46	4046	7.16655e-05
47	4047	7.9353e-05
48	4048	7.77611e-05
49	4049	6.72832e-05
50	4050	5.21665e-05
51	4051	3.73638e-05
52	4052	2.58061e-05
53	4053	1.80654e-05
54	4054	1.34632e-05
55	4055	1.11146e-05
56	4056	1.03997e-05
57	4057	1.10489e-05
58	4058	1.30806e-05
59	4059	1.66682e-05
60	4060	2.189e-05
61	4061	2.83273e-05
62	4062	3.46898e-05
63	4063	3.89317e-05
64	4064	3.91878e-05
65	4065	3.50201e-05
66	4066	2.78172e-05
67	4067	1.98761e-05
68	4068	1.30539e-05
69	4069	8.11485e-06
70	4070	4.94197e-06
71	4071	3.05637e-06
72	4072	1.9847e-06
73	4073	1.39006e-06
74	4074	1.06843e-06
75	4075	9.06858e-07
76	4076	8.45992e-07
77	4077	8.55044e-07
78	4078	9.15956e-07
79	4079	1.01219e-06
80	4080	1.12039e-06
81	4081	1.20736e-06
82	4082	1.23679e-06
83	4083	1.18563e-06
84	4084	1.05884e-06
85	4085	8.87993e-07
86	4086	7.13187e-07
87	4087	5.6401e-07
88	4088	4.52715e-07
89	4089	3.7864e-07
90	4090	3.35607e-07
91	4091	3.16969e-07
92	4092	3.17751e-07
93	4093	3.35369e-07
94	4094	3.70323e-07
95	4095	4.2768e-07
96	4096	5.19872e-07
97	4097	6.71779e-07
98	4098	9.30295e-07
99	4099	1.38214e-06
100	4100	2.18532e-06
101	4101	3.62214e-06
102	4102	6.19083e-06
103	4103	1.07894e-05
104	4104	1.91535e-05
105	4105	3.49947e-05
106	4106	6.70505e-05
107	4107	0.00013754
108	4108	0.000306493
109	4109	0.000743039
110	4110	0.00192959
111	4111	0.00519756
112	4112	0.013882
113	4113	0.0348981
114	4114	0.0783074
115	4115	0.149378
116	4116	0.232676
117	4117	0.287549
118	4118	0.2778
119	4119	0.210041
120	4120	0.126634
121	4121	0.0631898
122	4122	0.0275818
123	4123	0.0112973
124	4124	0.00469498
125	4125	0.00213363
126	4126	0.00112423
127	4127	0.000708817
128	4128	0.000535511
129	4129	0.00047425
130	4130	0.000477135
131	4131	0.000531854
132	4132	0.000651898
133	4133	0.000889835
134	4134	0.00138829
135	4135	0.00253919
136	4136	0.00549626
137	4137	0.0138495
138	4138	0.0388694
139	4139	0.113735
140	4140	0.321069
141	4141	0.809145
142	4142	1.70129
143	4143	2.83636
144	4144	3.63742
145	4145	3.55707
146	4146	2.68528
147	4147	1.61503
148	4148	0.812288
149	4149	0.363722
150	4150	0.156089
151	4151	0.0695988
152	4152	0.0349892
153	4153	0.0213245
154	4154	0.0165595
155	4155	0.0166089
156	4156	0.0209122
157	4157	0.0309911
158	4158	0.0496592
159	4159	0.0788316
160	4160	0.114913
161	4161	0.145476
162	4162	0.15493
163	4163	0.137773
164	4164	0.103871
165	4165	0.0687146
166	4166	0.0418558
167	4167	0.0247966
168	4168	0.0150594
169	4169	0.00977481
170	4170	0.00694588
171	4171	0.0054226
172	4172	0.00458131
173	4173	0.00407104
174	4174	0.00367343
175	4175	0.00324706
176	4176	0.0027224
177	4177	0.00210978
178	4178	0.00148483
179	4179	0.000941325
180	4180	0.000539046
181	4181	0.000283074
182	4182	0.000140291
183	4183	6.84713e-05
184	4184	3.47606e-05
185	4185	1.95235e-05
186	4186	1.28769e-05
187	4187	1.0439e-05
188	4188	1.06137e-05
189	4189	1.33796e-05
190	4190	2.00656e-05
191	4191	3.36513e-05
192	4192	5.88491e-05
193	4193	0.000100428
194	4194	0.000158305
195	4195	0.000221515
196	4196	0.00026863
197	4197	0.000279604
198	4198	0.000250377
199	4199	0.000195238
200	4200	0.000135252
201	4201	8.5501e-05
202	4202	5.09751e-05
203	4203	2.97803e-05
204	4204	1.77732e-05
205	4205	1.12914e-05
206	4206	7.90874e-06
207	4207	6.24867e-06
208	4208	5.60454e-06
209	4209	5.64471e-06
210	4210	6.22887e-06
211	4211	7.29357e-06
212	4212	8.77169e-06
213	4213	1.05389e-05
214	4214	1.24018e-05
215	4215	1.41376e-05
216	4216	1.55649e-05
217	4217	1.66043e-05
218	4218	1.72981e-05
219	4219	1.77926e-05
220	4220	1.83087e-05
221	4221	1.91215e-05
222	4222	2.05618e-05
223	4223	2.3038e-05
224	4224	2.70676e-05
225	4225	3.32886e-05
226	4226	4.23856e-05
227	4227	5.48618e-05
228	4228	7.06752e-05
229	4229	8.89883e-05
230	4230	0.000108455
231	4231	0.00012819
232	4232	0.000148959
233	4233	0.000173947
234	4234	0.000209111
235	4235	0.000263775
236	4236	0.000351929
237	4237	0.000493663
238	4238	0.000714482
239	4239	0.00103836
240	4240	0.0014714
241	4241	0.00198097
242	4242	0.00248863
243	4243	0.00289535
244	4244	0.00313165
245	4245	0.00319496
246	4246	0.00314542
247	4247	0.00307092
248	4248	0.0030543
249	4249	0.0031614
250	4250	0.00344529
251	4251	0.00395259
252	4252	0.00471917
253	4253	0.00574814
254	4254	0.00697319
255	4255	0.00822889
256	4256	0.00926435
257	4257	0.00982019
258	4258	0.00973742
259	4259	0.00902812
260	4260	0.0078614
261	4261	0.00648171
262	4262	0.00511616
263	4263	0.00391706
264	4264	0.00295065
265	4265	0.00221729
266	4266	0.00168134
267	4267	0.00129595
268	4268	0.00101779
269	4269	0.000813077
270	4270	0.000658645
271	4271	0.000540483
272	4272	0.000451265
273	4273	0.000387754
274	4274	0.000348927
275	4275	0.000335388
276	4276	0.000350051
277	4277	0.000399645
278	4278	0.00049632
279	4279	0.000658024
280	4280	0.000904881
281	4281	0.00124806
282	4282	0.00167094
283	4283	0.00211228
284	4284	0.00247061
285	4285	0.00264103
286	4286	0.00256776
287	4287	0.00227488
288	4288	0.00185157
289	4289	0.00140508
290	4290	0.0010161
291	4291	0.000720987
292	4292	0.000520062
293	4293	0.000396186
294	4294	0.00033017
295	4295	0.000308694
296	4296	0.00032696
297	4297	0.000389459
298	4298	0.000511077
299	4299	0.000719925
300	4300	0.00106447
301	4301	0.00163222
302	4302	0.00259716
303	4303	0.00433513
304	4304	0.00770288
305	4305	0.0147231
306	4306	0.0302625
307	4307	0.0659611
308	4308	0.148501
309	4309	0.333718
310	4310	0.72148
311	4311	1.44843
312	4312	2.61705
313	4313	4.14666
314	4314	5.64716
315	4315	6.5199
316	4316	6.33936
317	4317	5.19796
318	4318	3.63086
319	4319	2.20241
320	4320	1.19257
321	4321	0.596751
322	4322	0.287084
323	4323	0.138505
324	4324	0.0699121
325	4325	0.0384047
326	4326	0.0237146
327	4327	0.0167995
328	4328	0.013709
329	4329	0.0127142
330	4330	0.0130291
331	4331	0.0142207
332	4332	0.0159086
333	4333	0.0176274
334	4334	0.0188491
335	4335	0.019151
336	4336	0.0184123
337	4337	0.0168707
338	4338	0.0149833
339	4339	0.0132101
340	4340	0.0118748
341	4341	0.0111511
342	4342	0.0111218
343	4343	0.0118356
344	4344	0.0133156
345	4345	0.0154937
346	4346	0.0180741
347	4347	0.0204042
348	4348	0.0215369
349	4349	0.0206422
350	4350	0.0175963
351	4351	0.0132077
352	4352	0.00874855
353	4353	0.00519285
354	4354	0.00284177
355	4355	0.00149261
356	4356	0.000789787
357	4357	0.000442783
358	4358	0.000274838
359	4359	0.000194342
360	4360	0.000157625
361	4361	0.000144324
362	4362	0.000144242
363	4363	0.000150854
364	4364	0.00015857
365	4365	0.000162643
366	4366	0.000160672
367	4367	0.000153773
368	4368	0.000145951
369	4369	0.000142389
370	4370	0.00014857
371	4371	0.000171348
372	4372	0.000222034
373	4373	0.000321398
374	4374	0.00050587
375	4375	0.000830701
376	4376	0.00135897
377	4377	0.00212334
378	4378	0.00306731
379	4379	0.00401223
380	4380	0.00470404
381	4381	0.00493113
382	4382	0.004631
383	4383	0.00391134
384	4384	0.00298444
385	4385	0.00206869
386	4386	0.00131311
387	4387	0.000772684
388	4388	0.000429101
389	4389	0.000230316
390	4390	0.00012299
391	4391	6.74719e-05
392	4392	3.9277e-05
393	4393	2.49864e-05
394	4394	1.77849e-05
395	4395	1.43828e-05
396	4396	1.32921e-05
397	4397	1.39815e-05
398	4398	1.65187e-05
399	4399	2.146e-05
400	4400	2.98192e-05
401	4401	4.29135e-05
402	4402	6.17965e-05
403	4403	8.6063e-05
404	4404	0.000112411
405	4405	0.000134384
406	4406	0.000144801
407	4407	0.000140038
408	4408	0.000122521
409	4409	9.89103e-05
410	4410	7.58833e-05
411	4411	5.73123e-05
412	4412	4.41559e-05
413	4413	3.57524e-05
414	4414	3.10124e-05
415	4415	2.9015e-05
416	4416	2.91759e-05
417	4417	3.12659e-05
418	4418	3.54816e-05
419	4419	4.27307e-05
420	4420	5.53989e-05
421	4421	7.9358e-05
422	4422	0.000129709
423	4423	0.000248768
424	4424	0.00056632
425	4425	0.00150795
426	4426	0.00449585
427	4427	0.0140382
428	4428	0.0424521
429	4429	0.115149
430	4430	0.262594
431	4431	0.480595
432	4432	0.687971
433	4433	0.766438
434	4434	0.673952
435	4435	0.482321
436	4436	0.293463
437	4437	0.159896
438	4438	0.0823703
439	4439	0.04217
440	4440	0.0223099
441	4441	0.0124954
442	4442	0.00747692
443	4443	0.0047708
444	4444	0.00322553
445	4445	0.00230074
446	4446	0.00173378
447	4447	0.00138976
448	4448	0.00119479
449	4449	0.00110609
450	4450	0.00109692
451	4451	0.00114631
452	4452	0.00122971
453	4453	0.00131191
454	4454	0.00134805
455	4455	0.00129833
456	4456	0.00115057
457	4457	0.00093165
458	4458	0.000693405
459	4459	0.000483452
460	4460	0.00032544
461	4461	0.000219585
462	4462	0.000154319
463	4463	0.000116593
464	4464	9.6431e-05
465	4465	8.73847e-05
466	4466	8.54711e-05
467	4467	8.79936e-05
468	4468	9.27638e-05
469	4469	9.78696e-05
470	4470	0.000101894
471	4471	0.000104245
472	4472	0.000105235
473	4473	0.000105808
474	4474	0.000107139
475	4475	0.000110319
476	4476	0.00011621
477	4477	0.000125369
478	4478	0.000137949
479	4479	0.000153541
480	4480	0.000171056
481	4481	0.000188864
482	4482	0.000205357
483	4483	0.000219841
484	4484	0.000233322
485	4485	0.000248736
486	4486	0.000270637
487	4487	0.000304699
488	4488	0.000357164
489	4489	0.000433638
490	4490	0.000536133
491	4491	0.000657904
492	4492	0.000778654
493	4493	0.000866428
494	4494	0.000890734
495	4495	0.000840347
496	4496	0.000730517
497	4497	0.000592728
498	4498	0.00045716
499	4499	0.000341868
500	4500	0.00025236
501	4501	0.000186493
502	4502	0.000139329
503	4503	0.000105908
504	4504	8.22722e-05
505	4505	6.55466e-05
506	4506	5.3714e-05
507	4507	4.53513e-05
508	4508	3.94282e-05
509	4509	3.5171e-05
510	4510	3.19787e-05
511	4511	2.93793e-05
512	4512	2.70197e-05
513	4513	2.46768e-05
514	4514	2.22697e-05
515	4515	1.98507e-05
516	4516	1.75642e-05
517	4517	1.55867e-05
518	4518	1.40755e-05
519	4519	1.31484e-05
520	4520	1.28941e-05
521	4521	1.55573e-05
522	4522	3.09408e-05
523	4523	3.44849e-05
524	4524	3.06275e-05
525	4525	3.29025e-05
526	4526	5.78051e-05
527	4527	7.27681e-05
528	4528	6.52177e-05
529	4529	8.43358e-05
530	4530	8.90773e-05
531	4531	6.88798e-05
532	4532	0.000114834
533	4533	0.000106817
534	4534	9.6525e-05
535	4535	0.000152317
536	4536	0.00018874
537	4537	0.000270317
538	4538	0.0003815
539	4539	0.00041442
540	4540	0.000825735
541	4541	0.00145337
542	4542	0.00166282
543	4543	0.00108788
544	4544	0.00120413
545	4545	0.000565477
546	4546	0.000468883
547	4547	0.000294073
548	4548	0.000173339
549	4549	0.000112024
550	4550	9.24542e-05
551	4551	6.14758e-05
552	4552	6.96957e-05
553	4553	4.33439e-05
554	4554	4.99715e-05
555	4555	5.4599e-05
556	4556	5.6832e-05
557	4557	5.31513e-05
558	4558	5.19533e-05
559	4559	7.90201e-05
560	4560	9.01894e-05
561	4561	8.66943e-05
562	4562	0.000127105
563	4563	0.000102241
564	4564	0.000130341
565	4565	0.000199031
566	4566	0.000366446
567	4567	0.000594103
568	4568	0.000881929
569	4569	0.00143553
570	4570	0.00343012
571	4571	0.00947536
572	4572	0.0121874
573	4573	0.03077
574	4574	0.107199
575	4575	0.189233
576	4576	0.232769
577	4577	0.219599
578	4578	0.0957999
579	4579	0.0398613
580	4580	0.0232275
581	4581	0.00676543
582	4582	0.00375787
583	4583	0.00154005
584	4584	0.00123047
585	4585	0.000572706
586	4586	0.000592494
587	4587	0.000621269
588	4588	0.000455594
589	4589	0.000652113
590	4590	0.000940257
591	4591	0.000925076
592	4592	0.00130376
593	4593	0.00112401
594	4594	0.00132646
595	4595	0.00195712
596	4596	0.000708787
597	4597	0.000621759
598	4598	0.000843155
599	4599	0.000256926
600	4600	0.000134125
601	4601	0.000176633
602	4602	9.27837e-05
603	4603	5.43192e-05
604	4604	4.94445e-05
605	4605	2.59243e-05
606	4606	2.52712e-05
607	4607	3.54292e-05
608	4608	4.7693e-05
609	4609	5.75516e-05
610	4610	0.000119171
611	4611	0.000119192
612	4612	0.000139043
613	4613	0.000171928
614	4614	0.000167364
615	4615	0.00027776
616	4616	0.000238461
617	4617	0.000194507
618	4618	0.000316505
619	4619	0.000428249
620	4620	0.000401421
621	4621	0.000427127
622	4622	0.000945524
623	4623	0.000702684
624	4624	0.000939339
625	4625	0.00151791
626	4626	0.00167518
627	4627	0.00512819
628	4628	0.0035628
629	4629	0.00671483
630	4630	0.00485066
631	4631	0.00452209
632	4632	0.00416251
633	4633	0.00204877
634	4634	0.00276788
635	4635	0.00128249
636	4636	0.00158925
637	4637	0.00119907
638	4638	0.000616206
639	4639	0.000433996
640	4640	0.000460303
641	4641	0.000163327
642	4642	0.000151927
643	4643	0.000101225
644	4644	7.42417e-05
645	4645	6.87697e-05
646	4646	6.6009e-05
647	4647	5.86116e-05
648	4648	6.45454e-05
649	4649	8.95415e-05
650	4650	0.000160786
651	4651	0.00013022
652	4652	0.000237564
653	4653	0.000204205
654	4654	0.000321951
655	4655	0.000256252
656	4656	0.00019427
657	4657	0.000231181
658	4658	0.000181935
659	4659	0.000131973
660	4660	0.000124416
661	4661	0.000219542
662	4662	0.000313686
663	4663	0.000674131
664	4664	0.00366883
665	4665	0.0110312
666	4666	0.0653437
667	4667	0.53637
668	4668	3.11587
669	4669	21.4378
670	4670	142.858
671	4671	1971.93
672	4672	12992.7
673	4673	38414.3
674	4674	56841.1
675	4675	46000.2
676	4676	22608.9
677	4677	7336.03
678	4678	1800.9
679	4679	332.985
680	4680	62.3661
681	4681	9.19927
682	4682	2.21335
683	4683	0.409539
684	4684	0.0893828
685	4685	0.0302892
686	4686	0.00692178
687	4687	0.00469829
688	4688	0.00442891
689	4689	0.00283692
690	4690	0.0045393
691	4691	0.00628727
692	4692	0.0181906
693	4693	0.0278533
694	4694	0.0849117
695	4695	0.173444
696	4696	0.278954
697	4697	0.388877
698	4698	0.392522
699	4699	0.290832
700	4700	0.17873
701	4701	0.0768561
702	4702	0.0578105
703	4703	0.0180453
704	4704	0.00901395
705	4705	0.00364753
706	4706	0.00268701
707	4707	0.00172709
708	4708	0.00113918
709	4709	0.00117017
710	4710	0.00113393
711	4711	0.0010016
712	4712	0.00196217
713	4713	0.0020672
714	4714	0.0024919
715	4715	0.00356306
716	4716	0.00416358
717	4717	0.00500572
718	4718	0.00565764
719	4719	0.00454283
720	4720	0.00491002
721	4721	0.00394815
722	4722	0.00435841
723	4723	0.00268366
724	4724	0.00280921
725	4725	0.00130866
726	4726	0.00102
727	4727	0.00130329
728	4728	0.000678194
729	4729	0.000386482
730	4730	0.000529183
731	4731	0.000439489
732	4732	0.000634621
733	4733	0.000349846
734	4734	0.000430045
735	4735	0.000348092
736	4736	0.000386366
737	4737	0.000397327
738	4738	0.000320386
739	4739	0.000283695
740	4740	0.000214402
741	4741	0.000207392
742	4742	0.000249239
743	4743	0.000122489
744	4744	0.00011157
745	4745	0.000161343
746	4746	0.000179555
747	4747	0.000215174
748	4748	0.000224249
749	4749	0.000199032
750	4750	0.000255196
751	4751	0.000201416
752	4752	0.000317654
753	4753	0.000376488
754	4754	0.00119237
755	4755	0.000820978
756	4756	0.000796097
757	4757	0.000996613
758	4758	0.00112554
759	4759	0.000681599
760	4760	0.000563959
761	4761	0.000262282
762	4762	0.0003744
763	4763	0.000197769
764	4764	0.000152449
765	4765	0.00018513
766	4766	0.000219744
767	4767	0.000267765
768	4768	0.000307429
769	4769	0.000367108
770	4770	0.000350706
771	4771	0.000232223
772	4772	0.000215875
773	4773	0.000181317
774	4774	0.000156795
775	4775	0.000106384
776	4776	5.47429e-05
777	4777	3.22911e-05
778	4778	2.60842e-05
779	4779	1.92152e-05
780	4780	1.35962e-05
781	4781	1.66316e-05
782	4782	2.43248e-05
783	4783	3.58235e-05
784	4784	4.77715e-05
785	4785	6.41717e-05
786	4786	0.000118729
787	4787	0.000187685
788	4788	0.000203603
789	4789	0.000233536
790	4790	0.000394504
791	4791	0.000339196
792	4792	0.000445352
793	4793	0.000473445
794	4794	0.000473333
795	4795	0.000414695
796	4796	0.000308386
797	4797	0.000341466
798	4798	0.000233363
799	4799	0.000230503
800	4800	0.000174638
801	4801	9.59414e-05
802	4802	0.000165785
803	4803	0.000107125
804	4804	0.000149588
805	4805	0.000157044
806	4806	0.000221825
807	4807	0.000697948
808	4808	0.00183079
809	4809	0.00284944
810	4810	0.00421973
811	4811	0.00580809
812	4812	0.00732355
813	4813	0.00701683
814	4814	0.00769125
815	4815	0.00847596
816	4816	0.00787542
817	4817	0.0177976
818	4818	0.0156954
819	4819	0.0210188
820	4820	0.0286136
821	4821	0.0166601
822	4822	0.0250462
823	4823	0.0231191
824	4824	0.0179137
825	4825	0.015685
826	4826	0.0146632
827	4827	0.00935264
828	4828	0.00586772
829	4829	0.0063451
830	4830	0.00378418
831	4831	0.00209592
832	4832	0.00353967
833	4833	0.00273858
834	4834	0.00381212
835	4835	0.00708999
836	4836	0.0147861
837	4837	0.0207965
838	4838	0.0651029
839	4839	0.0946982
840	4840	0.221917
841	4841	0.350165
842	4842	1.20785
843	4843	0.748008
844	4844	0.718344
845	4845	0.397604
846	4846	0.490513
847	4847	0.192791
848	4848	0.0746932
849	4849	0.0367058
850	4850	0.0353207
851	4851	0.0114224
852	4852	0.00853356
853	4853	0.00515314
854	4854	0.0036309
855	4855	0.00266871
856	4856	0.00191635
857	4857	0.00137795
858	4858	0.00110683
859	4859	0.000602644
860	4860	0.00067017
861	4861	0.000307991
862	4862	0.000313349
863	4863	0.000202576
864	4864	0.000137957
865	4865	9.13777e-05
866	4866	6.71721e-05
867	4867	7.41988e-05
868	4868	7.37454e-05
869	4869	3.52273e-05
870	4870	3.68135e-05
871	4871	4.87091e-05
872	4872	4.26541e-05
873	4873	2.84345e-05
874	4874	4.66596e-05
875	4875	2.60767e-05
876	4876	3.0259e-05
877	4877	5.28533e-05
878	4878	3.62999e-05
879	4879	3.56966e-05
880	4880	3.88164e-05
881	4881	4.31225e-05
882	4882	5.89569e-05
883	4883	4.38296e-05
884	4884	6.50485e-05
885	4885	4.49812e-05
886	4886	9.99907e-05
887	4887	7.89492e-05
888	4888	9.6616e-05
889	4889	8.19454e-05
890	4890	0.000131952
891	4891	0.000180983
892	4892	0.000374793
893	4893	0.000630292
894	4894	0.000872568
895	4895	0.00404929
896	4896	0.0132705
897	4897	0.0412215
898	4898	0.122606
899	4899	0.281772
900	4900	0.600346
901	4901	1.31677
902	4902	2.44702
903	4903	2.14609
904	4904	1.65051
905	4905	0.755061
906	4906	0.329024
907	4907	0.115205
908	4908	0.042165
909	4909	0.0216773
910	4910	0.0115906
911	4911	0.00434153
912	4912	0.00357636
913	4913	0.0033127
914	4914	0.00281403
915	4915	0.00333504
916	4916	0.00381594
917	4917	0.00423218
918	4918	0.00458044
919	4919	0.00555097
920	4920	0.00483481
921	4921	0.00384393
922	4922	0.00450343
923	4923	0.0027123
924	4924	0.00311226
925	4925	0.00338107
926	4926	0.00429312
927	4927	0.00563269
928	4928	0.0120601
929	4929	0.0187556
930	4930	0.13123
931	4931	0.398047
932	4932	1.6623
933	4933	4.80038
934	4934	19.6082
935	4935	72.0147
936	4936	158.037
937	4937	237.446
938	4938	198.343
939	4939	120.467
940	4940	58.5034
941	4941	22.4057
942	4942	9.73323
943	4943	3.97518
944	4944	3.08463
945	4945	1.21031
946	4946	1.25244
947	4947	0.938243
948	4948	1.04181
949	4949	1.62469
950	4950	2.11578
951	4951	8.79764
952	4952	7.50598
953	4953	4.99776
954	4954	8.45117
955	4955	21.2342
956	4956	8.50375
957	4957	18.0332
958	4958	20.7312
959	4959	9.80859
960	4960	13.2842
961	4961	4.15839
962	4962	4.95025
963	4963	2.64172
964	4964	1.0308
965	4965	0.678341
966	4966	0.237752
967	4967	0.0996004
968	4968	0.0370901
969	4969	0.0185914
970	4970	0.00934838
971	4971	0.005178
972	4972	0.0042331
973	4973	0.00235464
974	4974	0.00140995
975	4975	0.000801456
976	4976	0.000808458
977	4977	0.000507181
978	4978	0.000527323
979	4979	0.000382009
980	4980	0.000270809
981	4981	0.000174548
982	4982	0.000180495
983	4983	0.000128121
984	4984	6.89553e-05
985	4985	3.86142e-05
986	4986	3.93827e-05
987	4987	2.24599e-05
988	4988	1.41282e-05
989	4989	1.28811e-05
990	4990	1.87788e-05
991	4991	2.20686e-05
992	4992	4.87e-05
993	4993	0.000106044
994	4994	0.000187077
995	4995	0.000366333
996	4996	0.000788066
997	4997	0.0012171
998	4998	0.00144685
999	4999	0.00151484
1000	5000	0.00288541
1001	5001	0.00287675
1002	5002	0.00345536
1003	5003	0.00568011
1004	5004	0.00883142
1005	5005	0.011934
1006	5006	0.0194685
1007	5007	0.0603514
1008	5008	0.119527
1009	5009	0.167493
1010	5010	0.370182
1011	5011	0.396264
1012	5012	0.441488
1013	5013	0.294982
1014	5014	0.264835
1015	5015	0.237329
1016	5016	0.10859
1017	5017	0.0970825
1018	5018	0.0696652
1019	5019	0.0306748
1020	5020	0.0175619
1021	5021	0.0143921
1022	5022	0.0108146
1023	5023	0.00635617
1024	5024	0.00499415
1025	5025	0.00426031
1026	5026	0.0045899
1027	5027	0.00559927
1028	5028	0.00909439
1029	5029	0.00647142
1030	5030	0.00664719
1031	5031	0.00924099
1032	5032	0.0131606
1033	5033	0.0108871
1034	5034	0.00892564
1035	5035	0.00722733
1036	5036	0.00639212
1037	5037	0.00392858
1038	5038	0.00311745
1039	5039	0.00269477
1040	5040	0.00167045
1041	5041	0.001557
1042	5042	0.00149202
1043	5043	0.00100413
1044	5044	0.000808604
1045	5045	0.000767917
1046	5046	0.000813104
1047	5047	0.000730249
1048	5048	0.000883536
1049	5049	0.00109019
1050	5050	0.00161752
1051	5051	0.00398851
1052	5052	0.00372249
1053	5053	0.00468378
1054	5054	0.0126079
1055	5055	0.00996116
1056	5056	0.0143632
1057	5057	0.0153459
1058	5058	0.0107881
1059	5059	0.00654292
1060	5060	0.00747718
1061	5061	0.00335
1062	5062	0.00224069
1063	5063	0.00139749
1064	5064	0.000859449
1065	5065	0.000540837
1066	5066	0.000503688
1067	5067	0.000527854
1068	5068	0.000480798
1069	5069	0.000686756
1070	5070	0.00126154
1071	5071	0.00158897
1072	5072	0.00321648
1073	5073	0.00535192
1074	5074	0.0078958
1075	5075	0.012633
1076	5076	0.0151941
1077	5077	0.024229
1078	5078	0.0226746
1079	5079	0.0161626
1080	5080	0.0181472
1081	5081	0.0123699
1082	5082	0.0142187
1083	5083	0.00849408
1084	5084	0.0121936
1085	5085	0.0111447
1086	5086	0.0105066
1087	5087	0.00836676
1088	5088	0.00590738
1089	5089	0.00335025
1090	5090	0.00222455
1091	5091	0.0011809
1092	5092	0.000427322
1093	5093	0.0004213
1094	5094	0.000275614
1095	5095	0.000147361
1096	5096	0.000169682
1097	5097	0.000167873
1098	5098	0.000281496
1099	5099	0.000430943
1100	5100	0.000806368
1101	5101	0.00269299
1102	5102	0.0123919
1103	5103	0.0345678
1104	5104	0.124765
1105	5105	1.36175
1106	5106	2.08178
1107	5107	2.44958
1108	5108	6.71522
1109	5109	5.62528
1110	5110	3.6366
1111	5111	5.26609
1112	5112	2.96205
1113	5113	1.44771
1114	5114	0.879461
1115	5115	0.414694
1116	5116	0.217813
1117	5117	0.15035
1118	5118	0.0628084
1119	5119	0.0304313
1120	5120	0.0155748
1121	5121	0.00840293
1122	5122	0.00767825
1123	5123	0.0050755
1124	5124	0.00352476
1125	5125	0.00319565
1126	5126	0.00344506
1127	5127	0.00280121
1128	5128	0.00214082
1129	5129	0.00202836
1130	5130	0.00229716
1131	5131	0.00183746
1132	5132	0.00164941
1133	5133	0.00206117
1134	5134	0.00161824
1135	5135	0.00174713
1136	5136	0.00188269
1137	5137	0.00251893
1138	5138	0.00263276
1139	5139	0.00264476
1140	5140	0.00283371
1141	5141	0.00345546
1142	5142	0.00482642
1143	5143	0.00658911
1144	5144	0.0179968
1145	5145	0.0251097
1146	5146	0.0628433
1147	5147	0.131709
1148	5148	0.176473
1149	5149	0.172842
1150	5150	0.167692
1151	5151	0.133897
1152	5152	0.111099
1153	5153	0.0583463
1154	5154	0.0546485
1155	5155	0.0615467
1156	5156	0.060014
1157	5157	0.0663418
1158	5158	0.0609781
1159	5159	0.073482
1160	5160	0.0938418
1161	5161	0.101138
1162	5162	0.0948139
1163	5163	0.073588
1164	5164	0.0648386
1165	5165	0.0684082
1166	5166	0.0570878
1167	5167	0.0841928
1168	5168	0.158477
1169	5169	0.265495
1170	5170	0.705909
1171	5171	6.95066
1172	5172	30.751
1173	5173	53.9234
1174	5174	624.646
1175	5175	2247.99
1176	5176	19522
1177	5177	154203
1178	5178	535501
1179	5179	989337
1180	5180	960194
1181	5181	518406
1182	5182	183049
1183	5183	42598
1184	5184	6820.18
1185	5185	1062.14
1186	5186	221.521
1187	5187	31.5612
1188	5188	6.27534
1189	5189	3.03011
1190	5190	1.23844
1191	5191	0.743456
1192	5192	0.840302
1193	5193	1.25851
1194	5194	2.98233
1195	5195	8.32914
1196	5196	26.7121
1197	5197	57.8099
1198	5198	229.261
1199	5199	547.53
1200	5200	1287.23
1201	5201	1629.75
1202	5202	1543.2
1203	5203	935.662
1204	5204	393.709
1205	5205	134.717
1206	5206	42.1924
1207	5207	14.6383
1208	5208	4.18585
1209	5209	1.45887
1210	5210	0.974507
1211	5211	0.592501
1212	5212	0.346078
1213	5213	0.364507
1214	5214	0.542203
1215	5215	0.903537
1216	5216	1.89765
1217	5217	2.67979
1218	5218	3.0983
1219	5219	3.96012
1220	5220	3.39848
1221	5221	2.48353
1222	5222	1.83638
1223	5223	0.847382
1224	5224	0.32397
1225	5225	0.119214
1226	5226	0.0302456
1227	5227	0.00742914
1228	5228	0.00251023
1229	5229	0.000725161
1230	5230	0.000291848
1231	5231	0.000138975
1232	5232	0.000105685
1233	5233	9.7747e-05
1234	5234	0.000179684
1235	5235	0.000222816
1236	5236	0.000294576
1237	5237	0.00137694
1238	5238	0.0022488
1239	5239	0.00305309
1240	5240	0.00824963
1241	5241	0.00768019
1242	5242	0.0119857
1243	5243	0.0194147
1244	5244	0.013865
1245	5245	0.0143737
1246	5246	0.0109724
1247	5247	0.00790922
1248	5248	0.00729254
1249	5249	0.00604523
1250	5250	0.004028
1251	5251	0.00764817
1252	5252	0.00981818
1253	5253	0.00776306
1254	5254	0.0103231
1255	5255	0.00725423
1256	5256	0.00608854
1257	5257	0.00615378
1258	5258	0.00498819
1259	5259	0.00653127
1260	5260	0.00722114
1261	5261	0.00611098
1262	5262	0.00740781
1263	5263	0.00770428
1264	5264	0.00666929
1265	5265	0.00535875
1266	5266	0.00658742
1267	5267	0.00517102
1268	5268	0.00402476
1269	5269	0.00257229
1270	5270	0.00225435
1271	5271	0.00107869
1272	5272	0.000660595
1273	5273	0.000751713
1274	5274	0.00055431
1275	5275	0.000408817
1276	5276	0.00036668
1277	5277	0.000379572
1278	5278	0.000311118
1279	5279	0.000326271
1280	5280	0.000325996
1281	5281	0.000385692
1282	5282	0.000533476
1283	5283	0.000653888
1284	5284	0.000829213
1285	5285	0.0016163
1286	5286	0.00199131
1287	5287	0.00244406
1288	5288	0.0059984
1289	5289	0.00298794
1290	5290	0.00564289
1291	5291	0.00667092
1292	5292	0.00389042
1293	5293	0.00655956
1294	5294	0.00518471
1295	5295	0.00382782
1296	5296	0.00755644
1297	5297	0.0126956
1298	5298	0.0213133
1299	5299	0.0212874
1300	5300	0.0158222
1301	5301	0.0123133
1302	5302	0.00675917
1303	5303	0.00404146
1304	5304	0.00212407
1305	5305	0.00115072
1306	5306	0.000760322
1307	5307	0.000399298
1308	5308	0.000347016
1309	5309	0.000413267
1310	5310	0.000548433
1311	5311	0.00100964
1312	5312	0.00243883
1313	5313	0.00506741
1314	5314	0.0192879
1315	5315	0.053108
1316	5316	0.168327
1317	5317	0.299297
1318	5318	0.518528
1319	5319	0.51141
1320	5320	0.463678
1321	5321	0.299044
1322	5322	0.224599
1323	5323	0.154575
1324	5324	0.100821
1325	5325	0.0701696
1326	5326	0.067776
1327	5327	0.0520979
1328	5328	0.0321982
1329	5329	0.0267231
1330	5330	0.0267043
1331	5331	0.0237877
1332	5332	0.0122703
1333	5333	0.0179985
1334	5334	0.00803858
1335	5335	0.00777321
1336	5336	0.0114578
1337	5337	0.00713456
1338	5338	0.00613909
1339	5339	0.00792391
1340	5340	0.0112496
1341	5341	0.0142085
1342	5342	0.032438
1343	5343	0.0534948
1344	5344	0.0836655
1345	5345	0.146585
1346	5346	0.189335
1347	5347	0.249202
1348	5348	0.402099
1349	5349	0.459778
1350	5350	0.479597
1351	5351	0.544099
1352	5352	0.448988
1353	5353	0.265617
1354	5354	0.33941
1355	5355	0.174726
1356	5356	0.131715
1357	5357	0.105726
1358	5358	0.0465053
1359	5359	0.0356346
1360	5360	0.0221522
1361	5361	0.0267053
1362	5362	0.00989235
1363	5363	0.00514678
1364	5364	0.00493448
1365	5365	0.00217946
1366	5366	0.00107482
1367	5367	0.00061747
1368	5368	0.000620214
1369	5369	0.000391639
1370	5370	0.000327849
1371	5371	0.000401389
1372	5372	0.000445977
1373	5373	0.000410735
1374	5374	0.000534439
1375	5375	0.000670127
1376	5376	0.000586964
1377	5377	0.000527676
1378	5378	0.000654267
1379	5379	0.000430143
1380	5380	0.000363114
1381	5381	0.000584737
1382	5382	0.000654248
1383	5383	0.000706793
1384	5384	0.00106006
1385	5385	0.00137955
1386	5386	0.0018357
1387	5387	0.00195009
1388	5388	0.00274638
1389	5389	0.00499238
1390	5390	0.00504592
1391	5391	0.00663208
1392	5392	0.00841614
1393	5393	0.00875642
1394	5394	0.00788502
1395	5395	0.00585901
1396	5396	0.0069168
1397	5397	0.00643887
1398	5398	0.00657506
1399	5399	0.00782481
1400	5400	0.00582002
1401	5401	0.00281701
1402	5402	0.00338964
1403	5403	0.00403435
1404	5404	0.0020721
1405	5405	0.00211154
1406	5406	0.00207926
1407	5407	0.00211483
1408	5408	0.00157617
1409	5409	0.0016299
1410	5410	0.00154542
1411	5411	0.00171037
1412	5412	0.00125737
1413	5413	0.00146109
1414	5414	0.00129236
1415	5415	0.00119148
1416	5416	0.00107762
1417	5417	0.00115922
1418	5418	0.00100864
1419	5419	0.000942361
1420	5420	0.000928031
1421	5421	0.000604699
1422	5422	0.000578907
1423	5423	0.000529218
1424	5424	0.000366868
1425	5425	0.000292359
1426	5426	0.000468676
1427	5427	0.000682645
1428	5428	0.000646899
1429	5429	0.000751111
1430	5430	0.00103666
1431	5431	0.00174218
1432	5432	0.00233001
1433	5433	0.00309335
1434	5434	0.0042465
1435	5435	0.00489327
1436	5436	0.00451702
1437	5437	0.00440885
1438	5438	0.00441018
1439	5439	0.00335911
1440	5440	0.00252945
1441	5441	0.00210527
1442	5442	0.00285516
1443	5443	0.00263606
1444	5444	0.00393196
1445	5445	0.0086014
1446	5446	0.00811364
1447	5447	0.0264854
1448	5448	0.0749782
1449	5449	0.25693
1450	5450	0.591189
1451	5451	1.33977
1452	5452	2.01289
1453	5453	2.01225
1454	5454	1.36298
1455	5455	0.753599
1456	5456	0.341253
1457	5457	0.147104
1458	5458	0.046401
1459	5459	0.0178865
1460	5460	0.00450505
1461	5461	0.00145398
1462	5462	0.000672831
1463	5463	0.000286053
1464	5464	0.000101659
1465	5465	0.000122125
1466	5466	0.000125594
1467	5467	0.000134821
1468	5468	0.000170492
1469	5469	0.000264786
1470	5470	0.000323752
1471	5471	0.000399637
1472	5472	0.000504244
1473	5473	0.000485145
1474	5474	0.000520152
1475	5475	0.00084467
1476	5476	0.000731868
1477	5477	0.00101573
1478	5478	0.0011661
1479	5479	0.00193752
1480	5480	0.00247399
1481	5481	0.00202748
1482	5482	0.00197385
1483	5483	0.00225098
1484	5484	0.00309711
1485	5485	0.00335819
1486	5486	0.00673766
1487	5487	0.0125898
1488	5488	0.0277203
1489	5489	0.0709575
1490	5490	0.163456
1491	5491	0.218436
1492	5492	0.204945
1493	5493	0.153388
1494	5494	0.0938051
1495	5495	0.0442533
1496	5496	0.0219289
1497	5497	0.0115544
1498	5498	0.00779677
1499	5499	0.00383576
1500	5500	0.00268442
1501	5501	0.00264507
1502	5502	0.00203277
1503	5503	0.00204578
1504	5504	0.0030648
1505	5505	0.00376733
1506	5506	0.00637188
1507	5507	0.0111465
1508	5508	0.0160657
1509	5509	0.0240395
1510	5510	0.0257624
1511	5511	0.0239352
1512	5512	0.0191726
1513	5513	0.0163266
1514	5514	0.0111517
1515	5515	0.00602203
1516	5516	0.00328408
1517	5517	0.00195952
1518	5518	0.00120627
1519	5519	0.000956168
1520	5520	0.000576063
1521	5521	0.000363598
1522	5522	0.000312404
1523	5523	0.000289786
1524	5524	0.000167706
1525	5525	0.00018202
1526	5526	0.000195425
1527	5527	0.000215106
1528	5528	0.00033836
1529	5529	0.000494971
1530	5530	0.000750294
1531	5531	0.00103083
1532	5532	0.00205315
1533	5533	0.00359958
1534	5534	0.00355913
1535	5535	0.00554579
1536	5536	0.00767701
1537	5537	0.00914471
1538	5538	0.00955843
1539	5539	0.0103296
1540	5540	0.00628448
1541	5541	0.00331251
1542	5542	0.00274983
1543	5543	0.00209723
1544	5544	0.00163429
1545	5545	0.00153046
1546	5546	0.0014357
1547	5547	0.00146211
1548	5548	0.000864101
1549	5549	0.0011002
1550	5550	0.00137523
1551	5551	0.00130102
1552	5552	0.00196101
1553	5553	0.00229933
1554	5554	0.00305489
1555	5555	0.00303988
1556	5556	0.0036764
1557	5557	0.00455789
1558	5558	0.00394502
1559	5559	0.00394543
1560	5560	0.00357537
1561	5561	0.00524297
1562	5562	0.00595997
1563	5563	0.00876464
1564	5564	0.00733051
1565	5565	0.00826041
1566	5566	0.00443192
1567	5567	0.003873
1568	5568	0.00258438
1569	5569	0.000987882
1570	5570	0.000612451
1571	5571	0.000468899
1572	5572	0.000134775
1573	5573	7.34255e-05
1574	5574	5.8206e-05
1575	5575	3.5895e-05
1576	5576	2.47756e-05
1577	5577	2.10998e-05
1578	5578	3.37761e-05
1579	5579	5.89262e-05
1580	5580	9.14613e-05
1581	5581	0.000152206
1582	5582	0.00031082
1583	5583	0.000426648
1584	5584	0.00119074
1585	5585	0.00187459
1586	5586	0.00268976
1587	5587	0.00352838
1588	5588	0.00324702
1589	5589	0.00411159
1590	5590	0.00466699
1591	5591	0.00392388
1592	5592	0.00471616
1593	5593	0.00389531
1594	5594	0.00490379
1595	5595	0.00472207
1596	5596	0.00475621
1597	5597	0.00587536
1598	5598	0.0108381
1599	5599	0.0223656
1600	5600	0.0462129
1601	5601	0.122976
1602	5602	0.400667
1603	5603	1.47719
1604	5604	4.34031
1605	5605	19.8512
1606	5606	84.9274
1607	5607	237.106
1608	5608	672.976
1609	5609	1111.66
1610	5610	1145.75
1611	5611	1016.06
1612	5612	566.541
1613	5613	254.213
1614	5614	126.166
1615	5615	44.0199
1616	5616	12.9002
1617	5617	5.44411
1618	5618	2.51398
1619	5619	1.32824
1620	5620	1.20452
1621	5621	0.610431
1622	5622	0.586398
1623	5623	0.351281
1624	5624	0.237046
1625	5625	0.23342
1626	5626	0.115093
1627	5627	0.156677
1628	5628	0.105797
1629	5629	0.115819
1630	5630	0.130961
1631	5631	0.170584
1632	5632	0.121249
1633	5633	0.196288
1634	5634	0.416097
1635	5635	0.464262
1636	5636	0.563137
1637	5637	0.989175
1638	5638	1.15908
1639	5639	0.976136
1640	5640	0.9803
1641	5641	0.734837
1642	5642	0.810847
1643	5643	0.678599
1644	5644	0.350339
1645	5645	0.2574
1646	5646	0.121689
1647	5647	0.0995378
1648	5648	0.0628179
1649	5649	0.0454785
1650	5650	0.0305026
1651	5651	0.035044
1652	5652	0.040942
1653	5653	0.0462239
1654	5654	0.0757188
1655	5655	0.154088
1656	5656	0.217001
1657	5657	0.351455
1658	5658	1.19978
1659	5659	2.17503
1660	5660	0.85682
1661	5661	0.703651
1662	5662	1.21878
1663	5663	1.12917
1664	5664	0.286221
1665	5665	0.158022
1666	5666	0.1368
1667	5667	0.0957798
1668	5668	0.0235495
1669	5669	0.0147008
1670	5670	0.0104599
1671	5671	0.00816525
1672	5672	0.00367829
1673	5673	0.00308092
1674	5674	0.00204386
1675	5675	0.00284482
1676	5676	0.00240653
1677	5677	0.00267453
1678	5678	0.00410254
1679	5679	0.00510149
1680	5680	0.00470195
1681	5681	0.00599377
1682	5682	0.00845972
1683	5683	0.0132963
1684	5684	0.00945825
1685	5685	0.012566
1686	5686	0.0135086
1687	5687	0.013841
1688	5688	0.00963267
1689	5689	0.00822207
1690	5690	0.00814023
1691	5691	0.00662113
1692	5692	0.00341347
1693	5693	0.00286505
1694	5694	0.00265301
1695	5695	0.001806
1696	5696	0.00118467
1697	5697	0.000838455
1698	5698	0.000682323
1699	5699	0.000707156
1700	5700	0.00058012
1701	5701	0.000468649
1702	5702	0.000408291
1703	5703	0.000361199
1704	5704	0.000419885
1705	5705	0.00040596
1706	5706	0.000476608
1707	5707	0.000686708
1708	5708	0.000649444
1709	5709	0.000572756
1710	5710	0.000821639
1711	5711	0.00116382
1712	5712	0.00164934
1713	5713	0.00286521
1714	5714	0.00530992
1715	5715	0.0116327
1716	5716	0.0169284
1717	5717	0.061291
1718	5718	0.192468
1719	5719	0.358535
1720	5720	0.47866
1721	5721	0.407884
1722	5722	0.278798
1723	5723	0.137459
1724	5724	0.0520605
1725	5725	0.0255988
1726	5726	0.00945974
1727	5727	0.00424719
1728	5728	0.00196369
1729	5729	0.00130767
1730	5730	0.00105183
1731	5731	0.000918109
1732	5732	0.000465283
1733	5733	0.000399018
1734	5734	0.000509079
1735	5735	0.000611248
1736	5736	0.000573587
1737	5737	0.000562557
1738	5738	0.00122341
1739	5739	0.00234307
1740	5740	0.00254015
1741	5741	0.00351244
1742	5742	0.00683454
1743	5743	0.00977954
1744	5744	0.00898721
1745	5745	0.0159356
1746	5746	0.0213897
1747	5747	0.0294545
1748	5748	0.0194347
1749	5749	0.0159269
1750	5750	0.0227607
1751	5751	0.0283749
1752	5752	0.0217288
1753	5753	0.0245903
1754	5754	0.0250427
1755	5755	0.0302721
1756	5756	0.0368805
1757	5757	0.0624032
1758	5758	0.0912591
1759	5759	0.138889
1760	5760	0.167419
1761	5761	0.134326
1762	5762	0.103985
1763	5763	0.0860409
1764	5764	0.0470113
1765	5765	0.0275236
1766	5766	0.0184832
1767	5767	0.0132902
1768	5768	0.00711829
1769	5769	0.00562682
1770	5770	0.00498371
1771	5771	0.00636163
1772	5772	0.0058495
1773	5773	0.00947907
1774	5774	0.00780998
1775	5775	0.00720661
1776	5776	0.00838798
1777	5777	0.00798688
1778	5778	0.0135983
1779	5779	0.012651
1780	5780	0.00880447
1781	5781	0.0102272
1782	5782	0.00960617
1783	5783	0.0132181
1784	5784	0.0118346
1785	5785	0.0116254
1786	5786	0.0134805
1787	5787	0.0172878
1788	5788	0.0151874
1789	5789	0.0179947
1790	5790	0.0165376
1791	5791	0.0150227
1792	5792	0.0146435
1793	5793	0.0124601
1794	5794	0.00774858
1795	5795	0.00777542
1796	5796	0.00419485
1797	5797	0.0028412
1798	5798	0.00218862
1799	5799	0.00247919
1800	5800	0.00165959
1801	5801	0.00219905
1802	5802	0.00197712
1803	5803	0.00253234
1804	5804	0.00131466
1805	5805	0.00213493
1806	5806	0.00220262
1807	5807	0.00221413
1808	5808	0.00368352
1809	5809	0.00373241
1810	5810	0.00504456
1811	5811	0.00810515
1812	5812	0.00606746
1813	5813	0.00870472
1814	5814	0.00581176
1815	5815	0.00424915
1816	5816	0.00303797
1817	5817	0.00210844
1818	5818	0.00140273
1819	5819	0.000942406
1820	5820	0.00062112
1821	5821	0.000460994
1822	5822	0.000384456
1823	5823	0.000285211
1824	5824	0.000194297
1825	5825	0.000207783
1826	5826	0.000142412
1827	5827	0.00016232
1828	5828	0.000216547
1829	5829	0.000329562
1830	5830	0.000527183
1831	5831	0.000586185
1832	5832	0.00114369
1833	5833	0.00218806
1834	5834	0.0052785
1835	5835	0.00781048
1836	5836	0.0101238
1837	5837	0.016073
1838	5838	0.0264496
1839	5839	0.0513381
1840	5840	0.104131
1841	5841	0.165
1842	5842	0.143321
1843	5843	0.158589
1844	5844	0.120978
1845	5845	0.0796881
1846	5846	0.0414779
1847	5847	0.0233026
1848	5848	0.0112618
1849	5849	0.00479326
1850	5850	0.00258033
1851	5851	0.00173644
1852	5852	0.000902455
1853	5853	0.000878346
1854	5854	0.000425858
1855	5855	0.000350281
1856	5856	0.000180327
1857	5857	0.000166815
1858	5858	0.000158504
1859	5859	0.000232286
1860	5860	0.000204807
1861	5861	0.000253217
1862	5862	0.000552801
1863	5863	0.000551317
1864	5864	0.00103578
1865	5865	0.00133496
1866	5866	0.00216765
1867	5867	0.00348973
1868	5868	0.00458552
1869	5869	0.00865286
1870	5870	0.0124696
1871	5871	0.0257485
1872	5872	0.0310752
1873	5873	0.0386787
1874	5874	0.0485356
1875	5875	0.084149
1876	5876	0.111975
1877	5877	0.121594
1878	5878	0.134727
1879	5879	0.178562
1880	5880	0.222415
1881	5881	0.259594
1882	5882	0.390511
1883	5883	0.503325
1884	5884	0.447842
1885	5885	0.355763
1886	5886	0.281229
1887	5887	0.206372
1888	5888	0.146959
1889	5889	0.116179
1890	5890	0.108747
1891	5891	0.0967241
1892	5892	0.0797207
1893	5893	0.14095
1894	5894	0.101928
1895	5895	0.131762
1896	5896	0.144957
1897	5897	0.237395
1898	5898	0.297921
1899	5899	0.314011
1900	5900	0.376133
1901	5901	0.481937
1902	5902	0.467968
1903	5903	0.523544
1904	5904	0.824068
1905	5905	0.80489
1906	5906	1.04074
1907	5907	1.8377
1908	5908	1.85185
1909	5909	2.44272
1910	5910	2.84381
1911	5911	6.08373
1912	5912	2.50698
1913	5913	2.21012
1914	5914	2.15915
1915	5915	3.82465
1916	5916	1.99966
1917	5917	1.74461
1918	5918	2.20343
1919	5919	2.87706
1920	5920	2.43014
1921	5921	3.61234
1922	5922	5.25968
1923	5923	8.64094
1924	5924	8.4796
1925	5925	11.2485
1926	5926	9.80317
1927	5927	7.48201
1928	5928	5.10015
1929	5929	3.07556
1930	5930	1.89303
1931	5931	1.60798
1932	5932	1.24605
1933	5933	1.05175
1934	5934	1.33937
1935	5935	1.45206
1936	5936	1.86538
1937	5937	2.50642
1938	5938	3.95093
1939	5939	7.20195
1940	5940	7.90579
1941	5941	11.0533
1942	5942	12.84
1943	5943	24.2802
1944	5944	12.7053
1945	5945	13.7879
1946	5946	11.8619
1947	5947	14.3842
1948	5948	19.0082
1949	5949	38.499
1950	5950	13.7626
1951	5951	16.148
1952	5952	45.8339
1953	5953	21.4258
1954	5954	12.3422
1955	5955	26.6135
1956	5956	12.1363
1957	5957	10.0844
1958	5958	9.80596
1959	5959	4.74982
1960	5960	3.83665
1961	5961	3.47312
1962	5962	2.05755
1963	5963	1.95298
1964	5964	1.51939
1965	5965	1.19798
1966	5966	0.833575
1967	5967	0.708035
1968	5968	0.517433
1969	5969	0.399667
1970	5970	0.293187
1971	5971	0.207807
1972	5972	0.153244
1973	5973	0.145868
1974	5974	0.128768
1975	5975	0.153831
1976	5976	0.170034
1977	5977	0.192701
1978	5978	0.254046
1979	5979	0.328944
1980	5980	0.257435
1981	5981	0.325788
1982	5982	0.195423
1983	5983	0.189283
1984	5984	0.132035
1985	5985	0.11195
1986	5986	0.077757
1987	5987	0.0842865
1988	5988	0.0958751
1989	5989	0.054273
1990	5990	0.0604735
1991	5991	0.0760251
1992	5992	0.0788739
1993	5993	0.0536709
1994	5994	0.0425895
1995	5995	0.0420297
1996	5996	0.0256179
[truncated: 94,004 more rows]

## Sheet: GYS1GYS1DelCDPP1cTreatedMSData
GYS1:GYG1∆CDPP1cTreatedMSData
#"+ESI	Scan	(rt:	0.721-1.168	min,	28	scans)	Frag=250.0V	210720_XX02XX13XX20GYS1_AsPurifiedandPP1TreatedXX13GYS1plusPP1.d	Deconvoluted	(Isotope	Width=14.4)"
#Point	X(Daltons)	Y(Counts)
0	4000	2.75761e-07
1	4001	2.23948e-06
2	4002	1.14701e-05
3	4003	4.4742e-05
4	4004	0.000142102
5	4005	0.000374726
6	4006	0.000818338
7	4007	0.00146313
8	4008	0.00211863
9	4009	0.00247603
10	4010	0.00235482
11	4011	0.00186239
12	4012	0.00126803
13	4013	0.000777563
14	4014	0.00045215
15	4015	0.000262841
16	4016	0.000160306
17	4017	0.000106607
18	4018	7.92347e-05
19	4019	6.63997e-05
20	4020	6.23267e-05
21	4021	6.42922e-05
22	4022	7.09526e-05
23	4023	8.136e-05
24	4024	9.43719e-05
25	4025	0.000108422
26	4026	0.000121678
27	4027	0.00013246
28	4028	0.00013962
29	4029	0.000142658
30	4030	0.000141573
31	4031	0.000136651
32	4032	0.000128354
33	4033	0.000117363
34	4034	0.000104638
35	4035	9.13779e-05
36	4036	7.88315e-05
37	4037	6.80529e-05
38	4038	5.97478e-05
39	4039	5.42848e-05
40	4040	5.18333e-05
41	4041	5.25294e-05
42	4042	5.65715e-05
43	4043	6.41569e-05
44	4044	7.51679e-05
45	4045	8.85822e-05
46	4046	0.000101847
47	4047	0.000110895
48	4048	0.000111529
49	4049	0.000101842
50	4050	8.37949e-05
51	4051	6.2281e-05
52	4052	4.23302e-05
53	4053	2.68595e-05
54	4054	1.6352e-05
55	4055	9.85626e-06
56	4056	6.07493e-06
57	4057	3.94325e-06
58	4058	2.75807e-06
59	4059	2.1067e-06
60	4060	1.7615e-06
61	4061	1.59935e-06
62	4062	1.55176e-06
63	4063	1.57641e-06
64	4064	1.64239e-06
65	4065	1.72437e-06
66	4066	1.80317e-06
67	4067	1.86952e-06
68	4068	1.9269e-06
69	4069	1.9909e-06
70	4070	2.08553e-06
71	4071	2.23907e-06
72	4072	2.4814e-06
73	4073	2.84227e-06
74	4074	3.34855e-06
75	4075	4.0184e-06
76	4076	4.85213e-06
77	4077	5.82218e-06
78	4078	6.86624e-06
79	4079	7.88828e-06
80	4080	8.77106e-06
81	4081	9.40233e-06
82	4082	9.71151e-06
83	4083	9.70389e-06
84	4084	9.47272e-06
85	4085	9.17908e-06
86	4086	9.01299e-06
87	4087	9.16359e-06
88	4088	9.8155e-06
89	4089	1.11627e-05
90	4090	1.34095e-05
91	4091	1.67174e-05
92	4092	2.10679e-05
93	4093	2.60812e-05
94	4094	3.09477e-05
95	4095	3.46595e-05
96	4096	3.64971e-05
97	4097	3.64165e-05
98	4098	3.50164e-05
99	4099	3.31707e-05
100	4100	3.16662e-05
101	4101	3.10568e-05
102	4102	3.17111e-05
103	4103	3.3941e-05
104	4104	3.8146e-05
105	4105	4.49748e-05
106	4106	5.55546e-05
107	4107	7.18694e-05
108	4108	9.73985e-05
109	4109	0.000138137
110	4110	0.000203997
111	4111	0.000309998
112	4112	0.000475098
113	4113	0.000714002
114	4114	0.00101725
115	4115	0.00132565
116	4116	0.00152826
117	4117	0.0015177
118	4118	0.00127799
119	4119	0.000910888
120	4120	0.000557799
121	4121	0.000303298
122	4122	0.000154003
123	4123	7.78587e-05
124	4124	4.20301e-05
125	4125	2.58183e-05
126	4126	1.88562e-05
127	4127	1.6605e-05
128	4128	1.73265e-05
129	4129	2.0566e-05
130	4130	2.6427e-05
131	4131	3.52272e-05
132	4132	4.75559e-05
133	4133	6.5013e-05
134	4134	9.19953e-05
135	4135	0.000139491
136	4136	0.000234239
137	4137	0.000442604
138	4138	0.000930198
139	4139	0.00208819
140	4140	0.00470811
141	4141	0.00993952
142	4142	0.0183943
143	4143	0.0283119
144	4144	0.0350284
145	4145	0.0343567
146	4146	0.0268764
147	4147	0.0171904
148	4148	0.00937676
149	4149	0.00462001
150	4150	0.00220431
151	4151	0.00109854
152	4152	0.000614639
153	4153	0.000408344
154	4154	0.000331274
155	4155	0.000326125
156	4156	0.000375262
157	4157	0.000476412
158	4158	0.000626103
159	4159	0.000804266
160	4160	0.000967306
161	4161	0.0010623
162	4162	0.00105786
163	4163	0.000964091
164	4164	0.000821988
165	4165	0.000675836
166	4166	0.000554019
167	4167	0.000466886
168	4168	0.000413727
169	4169	0.000389723
170	4170	0.000389499
171	4171	0.000407731
172	4172	0.000438319
173	4173	0.000473582
174	4174	0.000504665
175	4175	0.000523522
176	4176	0.000525446
177	4177	0.00051037
178	4178	0.000482003
179	4179	0.000445555
180	4180	0.000405612
181	4181	0.000365148
182	4182	0.000325701
183	4183	0.000288142
184	4184	0.000253413
185	4185	0.000222853
186	4186	0.00019807
187	4187	0.00018064
188	4188	0.000171981
189	4189	0.000173547
190	4190	0.000187226
191	4191	0.000215591
192	4192	0.000261506
193	4193	0.000326403
194	4194	0.000406842
195	4195	0.00049052
196	4196	0.0005556
197	4197	0.000577845
198	4198	0.00054421
199	4199	0.000462646
200	4200	0.000358125
201	4201	0.000257785
202	4202	0.000178285
203	4203	0.000123511
204	4204	8.96755e-05
205	4205	7.10691e-05
206	4206	6.31596e-05
207	4207	6.33362e-05
208	4208	7.05017e-05
209	4209	8.41471e-05
210	4210	0.000103048
211	4211	0.000123965
212	4212	0.000141444
213	4213	0.000149749
214	4214	0.000145995
215	4215	0.000131801
216	4216	0.000111952
217	4217	9.15286e-05
218	4218	7.39207e-05
219	4219	6.051e-05
220	4220	5.13518e-05
221	4221	4.59626e-05
222	4222	4.38247e-05
223	4223	4.45937e-05
224	4224	4.81047e-05
225	4225	5.42392e-05
226	4226	6.26847e-05
227	4227	7.26563e-05
228	4228	8.27643e-05
229	4229	9.12623e-05
230	4230	9.67188e-05
231	4231	9.87597e-05
232	4232	9.8357e-05
233	4233	9.75153e-05
234	4234	9.87486e-05
235	4235	0.000104898
236	4236	0.000119606
237	4237	0.000148577
238	4238	0.000201847
239	4239	0.000297483
240	4240	0.000466929
241	4241	0.00076094
242	4242	0.00125216
243	4243	0.00202778
244	4244	0.00316869
245	4245	0.00472395
246	4246	0.00670186
247	4247	0.00909081
248	4248	0.0118938
249	4249	0.0151375
250	4250	0.0188235
251	4251	0.0228195
252	4252	0.0267317
253	4253	0.0298619
254	4254	0.0313707
255	4255	0.030657
256	4256	0.0277271
257	4257	0.0232417
258	4258	0.0181794
259	4259	0.0133978
260	4260	0.00939149
261	4261	0.00630479
262	4262	0.00406844
263	4263	0.00252779
264	4264	0.00151604
265	4265	0.0008835
266	4266	0.000506847
267	4267	0.000292
268	4268	0.000173248
269	4269	0.000108756
270	4270	7.40391e-05
271	4271	5.57064e-05
272	4272	4.68597e-05
273	4273	4.42704e-05
274	4274	4.69333e-05
275	4275	5.5578e-05
276	4276	7.29426e-05
277	4277	0.000104847
278	4278	0.000162195
279	4279	0.000263626
280	4280	0.000436911
281	4281	0.000714183
282	4282	0.00111466
283	4283	0.00161629
284	4284	0.0021368
285	4285	0.00255336
286	4286	0.00276101
287	4287	0.00272611
288	4288	0.00249212
289	4289	0.00214284
290	4290	0.00176004
291	4291	0.00140067
292	4292	0.00109433
293	4293	0.00085027
294	4294	0.000665635
295	4295	0.000531906
296	4296	0.000439121
297	4297	0.000378378
298	4298	0.000343201
299	4299	0.000330369
300	4300	0.000340951
301	4301	0.000382576
302	4302	0.000475053
303	4303	0.000664485
304	4304	0.00105913
305	4305	0.00192036
306	4306	0.00388465
307	4307	0.00845238
308	4308	0.0188487
309	4309	0.0408939
310	4310	0.0822722
311	4311	0.147688
312	4312	0.230423
313	4313	0.308235
314	4314	0.352764
315	4315	0.348002
316	4316	0.300396
317	4317	0.231605
318	4318	0.163416
319	4319	0.108333
320	4320	0.0692871
321	4321	0.0438161
322	4322	0.0279585
323	4323	0.0182524
324	4324	0.0122682
325	4325	0.00848193
326	4326	0.00599585
327	4327	0.00430004
328	4328	0.00310935
329	4329	0.00226144
330	4330	0.00165712
331	4331	0.00122873
332	4332	0.000926013
333	4333	0.000710798
334	4334	0.000555002
335	4335	0.000439233
336	4336	0.000351269
337	4337	0.000284278
338	4338	0.000234922
339	4339	0.000201752
340	4340	0.000184395
341	4341	0.000183773
342	4342	0.000203199
343	4343	0.000250136
344	4344	0.000338167
345	4345	0.000487769
346	4346	0.000722382
347	4347	0.00105526
348	4348	0.00146804
349	4349	0.00189532
350	4350	0.00223679
351	4351	0.00240026
352	4352	0.00234696
353	4353	0.00210554
354	4354	0.00174981
355	4355	0.00136242
356	4356	0.00100742
357	4357	0.000719593
358	4358	0.000507366
359	4359	0.000362409
360	4360	0.000269703
361	4361	0.00021454
362	4362	0.000185715
363	4363	0.000176025
364	4364	0.000181497
365	4365	0.000200312
366	4366	0.000231921
367	4367	0.000276706
368	4368	0.00033644
369	4369	0.000415507
370	4370	0.000522368
371	4371	0.000670363
372	4372	0.000876371
373	4373	0.00115475
374	4374	0.00150362
375	4375	0.00188534
376	4376	0.0022161
377	4377	0.00238853
378	4378	0.00233005
379	4379	0.00205364
380	4380	0.00165015
381	4381	0.00122953
382	4382	0.000867055
383	4383	0.00058974
384	4384	0.00039202
385	4385	0.000256068
386	4386	0.000164115
387	4387	0.000102681
388	4388	6.24869e-05
389	4389	3.70938e-05
390	4390	2.17715e-05
391	4391	1.29667e-05
392	4392	8.13553e-06
393	4393	5.62191e-06
394	4394	4.47174e-06
395	4395	4.23761e-06
396	4396	4.86302e-06
397	4397	6.71414e-06
398	4398	1.08376e-05
399	4399	3.32161e-05
400	4400	8.48956e-05
401	4401	0.000103466
402	4402	0.000244032
403	4403	0.000508025
404	4404	0.000807843
405	4405	0.00126709
406	4406	0.00195758
407	4407	0.00151714
408	4408	0.00146615
409	4409	0.0012327
410	4410	0.00161225
411	4411	0.00157945
412	4412	0.00157147
413	4413	0.00105815
414	4414	0.000986662
415	4415	0.000699305
416	4416	0.000633517
417	4417	0.000437288
418	4418	0.000388897
419	4419	0.000459539
420	4420	0.000539087
421	4421	0.000511644
422	4422	0.00106374
423	4423	0.000913313
424	4424	0.00218789
425	4425	0.00292736
426	4426	0.0054183
427	4427	0.0136582
428	4428	0.0247867
429	4429	0.0662985
430	4430	0.189226
431	4431	0.243514
432	4432	0.367843
433	4433	0.664923
434	4434	0.285994
435	4435	0.131438
436	4436	0.185048
437	4437	0.0485394
438	4438	0.0235631
439	4439	0.0187274
440	4440	0.00483293
441	4441	0.00197146
442	4442	0.00305566
443	4443	0.000829569
444	4444	0.000593249
445	4445	0.000684831
446	4446	0.000534125
447	4447	0.000785747
448	4448	0.00117072
449	4449	0.00149034
450	4450	0.00196379
451	4451	0.00207858
452	4452	0.00333155
453	4453	0.0025186
454	4454	0.00432828
455	4455	0.00252464
456	4456	0.00263379
457	4457	0.00349346
458	4458	0.00223683
459	4459	0.00201755
460	4460	0.00259238
461	4461	0.00245987
462	4462	0.00375872
463	4463	0.00355269
464	4464	0.00850046
465	4465	0.010934
466	4466	0.0280772
467	4467	0.0385424
468	4468	0.0400966
469	4469	0.0358359
470	4470	0.0250227
471	4471	0.0105407
472	4472	0.00810704
473	4473	0.00308603
474	4474	0.00238123
475	4475	0.00142387
476	4476	0.000774447
477	4477	0.000410139
478	4478	0.000495917
479	4479	0.000339193
480	4480	0.000290549
481	4481	0.000216403
482	4482	0.000311448
483	4483	0.000251986
484	4484	0.000397373
485	4485	0.000243899
486	4486	0.000393512
487	4487	0.000569267
488	4488	0.000437465
489	4489	0.000456732
490	4490	0.000695693
491	4491	0.000589304
492	4492	0.000961609
493	4493	0.00109356
494	4494	0.00182857
495	4495	0.00142073
496	4496	0.00183548
497	4497	0.0021368
498	4498	0.00193613
499	4499	0.00215207
500	4500	0.00211501
501	4501	0.0022661
502	4502	0.00304449
503	4503	0.00156407
504	4504	0.00127363
505	4505	0.00131792
506	4506	0.000753919
507	4507	0.000555591
508	4508	0.00051926
509	4509	0.000311695
510	4510	0.000247564
511	4511	0.000294785
512	4512	0.000247711
513	4513	0.000221752
514	4514	0.000363599
515	4515	0.000250162
516	4516	0.000298613
517	4517	0.000384786
518	4518	0.00023335
519	4519	0.000207537
520	4520	0.000267477
521	4521	0.000235446
522	4522	0.000404679
523	4523	0.000243137
524	4524	0.000269816
525	4525	0.000235398
526	4526	0.000251853
527	4527	0.000198241
528	4528	0.000168039
529	4529	0.000165357
530	4530	0.000128619
531	4531	0.00012768
532	4532	0.000164558
533	4533	0.000117538
534	4534	0.000130228
535	4535	0.000125646
536	4536	0.000107191
537	4537	0.000113733
538	4538	0.000171698
539	4539	0.000113622
540	4540	0.000185344
541	4541	0.0002464
542	4542	0.000414273
543	4543	0.000345369
544	4544	0.000951305
545	4545	0.000821444
546	4546	0.000843441
547	4547	0.000857951
548	4548	0.000770578
549	4549	0.000856689
550	4550	0.000948662
551	4551	0.000483927
552	4552	0.000537707
553	4553	0.000343624
554	4554	0.000416039
555	4555	0.000349874
556	4556	0.000367617
557	4557	0.00027028
558	4558	0.000260487
559	4559	0.000244223
560	4560	0.000217873
561	4561	0.000244192
562	4562	0.000543692
563	4563	0.000518825
564	4564	0.000476854
565	4565	0.00073288
566	4566	0.000874046
567	4567	0.00117215
568	4568	0.00122009
569	4569	0.000890572
570	4570	0.0013429
571	4571	0.00128362
572	4572	0.00118454
573	4573	0.00120143
574	4574	0.00142435
575	4575	0.000970491
576	4576	0.000934836
577	4577	0.000725993
578	4578	0.000359618
579	4579	0.000170039
580	4580	0.000212725
581	4581	8.19019e-05
582	4582	5.65948e-05
583	4583	3.35973e-05
584	4584	2.47748e-05
585	4585	1.6456e-05
586	4586	1.74081e-05
587	4587	1.65279e-05
588	4588	1.24799e-05
589	4589	2.08965e-05
590	4590	3.32303e-05
591	4591	5.40593e-05
592	4592	9.87652e-05
593	4593	6.65977e-05
594	4594	0.00023461
595	4595	0.000533278
596	4596	0.000295974
597	4597	0.000381894
598	4598	0.000632401
599	4599	0.000363419
600	4600	0.000526795
601	4601	0.000807653
602	4602	0.000617986
603	4603	0.000474242
604	4604	0.00108552
605	4605	0.00164359
606	4606	0.00302929
607	4607	0.00445466
608	4608	0.00463236
609	4609	0.00758786
610	4610	0.00844699
611	4611	0.00948104
612	4612	0.00911851
613	4613	0.00611982
614	4614	0.00490118
615	4615	0.00402873
616	4616	0.00403523
617	4617	0.00310581
618	4618	0.00307429
619	4619	0.00256012
620	4620	0.00204932
621	4621	0.00188258
622	4622	0.00294068
623	4623	0.00154439
624	4624	0.00106841
625	4625	0.000836355
626	4626	0.000955227
627	4627	0.000892134
628	4628	0.00074409
629	4629	0.000650937
630	4630	0.000326683
631	4631	0.000259223
632	4632	0.000215078
633	4633	8.43484e-05
634	4634	0.000118117
635	4635	9.06397e-05
636	4636	0.000143508
637	4637	0.000157649
638	4638	0.000127978
639	4639	0.000167448
640	4640	0.000242197
641	4641	0.000297285
642	4642	0.00032916
643	4643	0.000443606
644	4644	0.000477642
645	4645	0.000466283
646	4646	0.000803601
647	4647	0.00151878
648	4648	0.00192786
649	4649	0.00227079
650	4650	0.00318571
651	4651	0.00225128
652	4652	0.00281031
653	4653	0.00165503
654	4654	0.00120321
655	4655	0.000722379
656	4656	0.000520776
657	4657	0.000380939
658	4658	0.000222179
659	4659	0.00014689
660	4660	0.00010616
661	4661	0.0001234
662	4662	0.000149122
663	4663	0.000189851
664	4664	0.000948611
665	4665	0.00203412
666	4666	0.0122046
667	4667	0.068278
668	4668	0.332819
669	4669	1.8019
670	4670	9.93125
671	4671	67.5456
672	4672	272.715
673	4673	599.106
674	4674	762.605
675	4675	535.818
676	4676	247.391
677	4677	77.8199
678	4678	19.3246
679	4679	3.97757
680	4680	0.90064
681	4681	0.201
682	4682	0.0816923
683	4683	0.0200094
684	4684	0.00850255
685	4685	0.00498614
686	4686	0.00285827
687	4687	0.0017767
688	4688	0.002184
689	4689	0.00301856
690	4690	0.00356349
691	4691	0.00448559
692	4692	0.0081798
693	4693	0.0109652
694	4694	0.0187332
695	4695	0.025313
696	4696	0.0314775
697	4697	0.0285463
698	4698	0.0263652
699	4699	0.0294084
700	4700	0.0244455
701	4701	0.0123347
702	4702	0.0156163
703	4703	0.00669207
704	4704	0.00395045
705	4705	0.00226089
706	4706	0.00268542
707	4707	0.00137021
708	4708	0.000888854
709	4709	0.000743857
710	4710	0.000816713
711	4711	0.000559126
712	4712	0.000895211
713	4713	0.00109914
714	4714	0.00106295
715	4715	0.00122139
716	4716	0.00166411
717	4717	0.00183259
718	4718	0.00185713
719	4719	0.00149114
720	4720	0.00180532
721	4721	0.00135545
722	4722	0.00113191
723	4723	0.000896198
724	4724	0.00114396
725	4725	0.000514091
726	4726	0.000443608
727	4727	0.000688916
728	4728	0.000386118
729	4729	0.000331025
730	4730	0.000390802
731	4731	0.000421348
732	4732	0.000567141
733	4733	0.000376046
734	4734	0.000540536
735	4735	0.000602141
736	4736	0.000535683
737	4737	0.000644299
738	4738	0.000398783
739	4739	0.000449526
740	4740	0.000386368
741	4741	0.000295797
742	4742	0.000251531
743	4743	0.000102807
744	4744	0.00010372
745	4745	0.000119113
746	4746	0.000109221
747	4747	0.000189846
748	4748	0.000236912
749	4749	0.000300239
750	4750	0.000537886
751	4751	0.00107497
752	4752	0.00245937
753	4753	0.00401012
754	4754	0.0197841
755	4755	0.0158844
756	4756	0.0176748
757	4757	0.0218367
758	4758	0.0358804
759	4759	0.0161887
760	4760	0.0152249
761	4761	0.00806553
762	4762	0.0134622
763	4763	0.00729478
764	4764	0.00641985
765	4765	0.00477624
766	4766	0.00470955
767	4767	0.0044529
768	4768	0.00304132
769	4769	0.00361004
770	4770	0.00258229
771	4771	0.00177103
772	4772	0.00140319
773	4773	0.000849019
774	4774	0.000856035
775	4775	0.000598034
776	4776	0.000553888
777	4777	0.000342682
778	4778	0.000310127
779	4779	0.000200471
780	4780	0.000159371
781	4781	0.000112615
782	4782	0.000100183
783	4783	0.000106941
784	4784	8.41565e-05
785	4785	7.16454e-05
786	4786	8.46842e-05
787	4787	0.000145407
788	4788	9.39555e-05
789	4789	0.000135252
790	4790	0.000250398
791	4791	0.000252398
792	4792	0.00033535
793	4793	0.000418255
794	4794	0.000438356
795	4795	0.000367132
796	4796	0.000195919
797	4797	0.000266464
798	4798	0.000270974
799	4799	0.000180363
800	4800	0.00024325
801	4801	0.000243164
802	4802	0.000317169
803	4803	0.00029604
804	4804	0.00050763
805	4805	0.000507375
806	4806	0.00076569
807	4807	0.00136942
808	4808	0.00201146
809	4809	0.00185537
810	4810	0.00213042
811	4811	0.00212088
812	4812	0.00277915
813	4813	0.00172797
814	4814	0.002665
815	4815	0.00383311
816	4816	0.00305328
817	4817	0.00728023
818	4818	0.00812385
819	4819	0.0106559
820	4820	0.0167885
821	4821	0.0114272
822	4822	0.0120162
823	4823	0.0103223
824	4824	0.00826564
825	4825	0.00792016
826	4826	0.0112778
827	4827	0.00785711
828	4828	0.00630892
829	4829	0.00693022
830	4830	0.00420047
831	4831	0.00330825
832	4832	0.00596692
833	4833	0.00414892
834	4834	0.0044639
835	4835	0.00659547
836	4836	0.00925119
837	4837	0.0134115
838	4838	0.0313892
839	4839	0.0349204
840	4840	0.0680874
841	4841	0.12032
842	4842	0.582493
843	4843	0.253939
844	4844	0.258256
845	4845	0.216822
846	4846	0.439169
847	4847	0.181622
848	4848	0.0969084
849	4849	0.0724052
850	4850	0.101613
851	4851	0.0368383
852	4852	0.0242815
853	4853	0.0197038
854	4854	0.0105923
855	4855	0.0066494
856	4856	0.00543867
857	4857	0.00408852
858	4858	0.00232239
859	4859	0.00178135
860	4860	0.00141974
861	4861	0.000874352
862	4862	0.000825342
863	4863	0.000471771
864	4864	0.00045331
865	4865	0.000454712
866	4866	0.000314801
867	4867	0.000332782
868	4868	0.000253424
869	4869	0.00024233
870	4870	0.000257832
871	4871	0.000298177
872	4872	0.000289867
873	4873	0.000251035
874	4874	0.000326114
875	4875	0.000214533
876	4876	0.000125789
877	4877	0.000122545
878	4878	7.89597e-05
879	4879	4.19615e-05
880	4880	5.46969e-05
881	4881	2.82491e-05
882	4882	3.3177e-05
883	4883	3.63702e-05
884	4884	4.6097e-05
885	4885	3.68691e-05
886	4886	5.90937e-05
887	4887	6.02684e-05
888	4888	7.75262e-05
889	4889	7.69874e-05
890	4890	8.13091e-05
891	4891	8.43474e-05
892	4892	0.000134833
893	4893	0.000105445
894	4894	0.000193962
895	4895	0.000322216
896	4896	0.000257858
897	4897	0.000488811
898	4898	0.000653527
899	4899	0.000753163
900	4900	0.00120404
901	4901	0.00152104
902	4902	0.00263423
903	4903	0.00259997
904	4904	0.00204385
905	4905	0.00156566
906	4906	0.00135627
907	4907	0.000933074
908	4908	0.000580666
909	4909	0.000707787
910	4910	0.000720952
911	4911	0.000514689
912	4912	0.00070205
913	4913	0.00101805
914	4914	0.00122715
915	4915	0.00123106
916	4916	0.00219581
917	4917	0.00246338
918	4918	0.00311645
919	4919	0.00341806
920	4920	0.00430222
921	4921	0.00574182
922	4922	0.00640078
923	4923	0.00514372
924	4924	0.00549178
925	4925	0.00493543
926	4926	0.00570521
927	4927	0.00653612
928	4928	0.00760349
929	4929	0.00596588
930	4930	0.0163615
931	4931	0.0148564
932	4932	0.0278293
933	4933	0.0394902
934	4934	0.075086
935	4935	0.0997772
936	4936	0.105008
937	4937	0.149835
938	4938	0.111445
939	4939	0.0861908
940	4940	0.0568325
941	4941	0.0302465
942	4942	0.0208411
943	4943	0.00961542
944	4944	0.00782781
945	4945	0.00385192
946	4946	0.00320904
947	4947	0.00311322
948	4948	0.0027477
949	4949	0.00244804
950	4950	0.00231488
951	4951	0.00149206
952	4952	0.002064
953	4953	0.00237281
954	4954	0.00310182
955	4955	0.00428709
956	4956	0.00522928
957	4957	0.0154271
958	4958	0.0152096
959	4959	0.0181947
960	4960	0.0459625
961	4961	0.0278532
962	4962	0.0505798
963	4963	0.0383162
964	4964	0.0361683
965	4965	0.0266006
966	4966	0.0144776
967	4967	0.0118707
968	4968	0.00610846
969	4969	0.00386278
970	4970	0.00480411
971	4971	0.00407527
972	4972	0.00496252
973	4973	0.00356202
974	4974	0.00271833
975	4975	0.00242157
976	4976	0.00258917
977	4977	0.00190147
978	4978	0.00213691
979	4979	0.00181263
980	4980	0.00131102
981	4981	0.000575866
982	4982	0.000772603
983	4983	0.000508606
984	4984	0.000401073
985	4985	0.000407811
986	4986	0.000764926
987	4987	0.00106822
988	4988	0.00122573
989	4989	0.00217133
990	4990	0.00438176
991	4991	0.0083376
992	4992	0.0150399
993	4993	0.0233305
994	4994	0.0477144
995	4995	0.0865231
996	4996	0.111058
997	4997	0.102206
998	4998	0.0729033
999	4999	0.0380849
1000	5000	0.0245469
1001	5001	0.0129837
1002	5002	0.00960214
1003	5003	0.00640861
1004	5004	0.00451716
1005	5005	0.00440316
1006	5006	0.00443062
1007	5007	0.00639001
1008	5008	0.007132
1009	5009	0.00706958
1010	5010	0.0101569
1011	5011	0.0110339
1012	5012	0.0115574
1013	5013	0.00837809
1014	5014	0.00918766
1015	5015	0.00912722
1016	5016	0.00812407
1017	5017	0.0101217
1018	5018	0.0132854
1019	5019	0.0130478
1020	5020	0.0109846
1021	5021	0.0127763
1022	5022	0.0125953
1023	5023	0.00861252
1024	5024	0.00955956
1025	5025	0.0084077
1026	5026	0.005781
1027	5027	0.00662057
1028	5028	0.00770169
1029	5029	0.00413433
1030	5030	0.00437615
1031	5031	0.00358018
1032	5032	0.0035628
1033	5033	0.00316188
1034	5034	0.00259941
1035	5035	0.00334898
1036	5036	0.00301714
1037	5037	0.00215658
1038	5038	0.00206
1039	5039	0.00229982
1040	5040	0.00170268
1041	5041	0.00126251
1042	5042	0.00209732
1043	5043	0.00168508
1044	5044	0.00157253
1045	5045	0.00133997
1046	5046	0.000886849
1047	5047	0.000781304
1048	5048	0.000942506
1049	5049	0.00081935
1050	5050	0.000784561
1051	5051	0.00130171
1052	5052	0.000900627
1053	5053	0.000666086
1054	5054	0.00100979
1055	5055	0.000644036
1056	5056	0.000603129
1057	5057	0.000686308
1058	5058	0.000475606
1059	5059	0.000297314
1060	5060	0.000399251
1061	5061	0.000321552
1062	5062	0.000239858
1063	5063	0.000206848
1064	5064	0.000225599
1065	5065	0.000221336
1066	5066	0.000370484
1067	5067	0.000585089
1068	5068	0.000876822
1069	5069	0.00143747
1070	5070	0.00192409
1071	5071	0.00202984
1072	5072	0.00231971
1073	5073	0.00205586
1074	5074	0.00257682
1075	5075	0.00210595
1076	5076	0.00164793
1077	5077	0.00247558
1078	5078	0.00226042
1079	5079	0.00143995
1080	5080	0.00118942
1081	5081	0.00116872
1082	5082	0.00119296
1083	5083	0.000921913
1084	5084	0.00136612
1085	5085	0.000791907
1086	5086	0.000666317
1087	5087	0.00055909
1088	5088	0.000399734
1089	5089	0.000216621
1090	5090	0.000249546
1091	5091	0.000193445
1092	5092	0.000144388
1093	5093	0.000119457
1094	5094	0.000156337
1095	5095	0.000210833
1096	5096	0.000442955
1097	5097	0.000500406
1098	5098	0.00133697
1099	5099	0.00276574
1100	5100	0.00670554
1101	5101	0.0152646
1102	5102	0.0655029
1103	5103	0.119028
1104	5104	0.261759
1105	5105	1.8017
1106	5106	1.61864
1107	5107	1.49336
1108	5108	3.69946
1109	5109	2.32955
1110	5110	1.35829
1111	5111	1.85551
1112	5112	0.940723
1113	5113	0.438961
1114	5114	0.357278
1115	5115	0.176361
1116	5116	0.0962444
1117	5117	0.075605
1118	5118	0.0348945
1119	5119	0.0245716
1120	5120	0.0213243
1121	5121	0.0160075
1122	5122	0.0109725
1123	5123	0.00823703
1124	5124	0.00746205
1125	5125	0.00550544
1126	5126	0.0055094
1127	5127	0.0057959
1128	5128	0.0043158
1129	5129	0.00284561
1130	5130	0.0036573
1131	5131	0.00298537
1132	5132	0.0035425
1133	5133	0.00424292
1134	5134	0.00396429
1135	5135	0.00238065
1136	5136	0.00168571
1137	5137	0.00150268
1138	5138	0.0017358
1139	5139	0.00162099
1140	5140	0.00154396
1141	5141	0.00212463
1142	5142	0.00206106
1143	5143	0.00279695
1144	5144	0.00408528
1145	5145	0.00685297
1146	5146	0.00928528
1147	5147	0.0200085
1148	5148	0.0242675
1149	5149	0.020949
1150	5150	0.0215912
1151	5151	0.0168144
1152	5152	0.0158194
1153	5153	0.00989093
1154	5154	0.00883941
1155	5155	0.00875362
1156	5156	0.00833092
1157	5157	0.00594197
1158	5158	0.00535705
1159	5159	0.00661964
1160	5160	0.00631789
1161	5161	0.0070339
1162	5162	0.0111467
1163	5163	0.0128176
1164	5164	0.0161641
1165	5165	0.0222014
1166	5166	0.0327066
1167	5167	0.0784497
1168	5168	0.194955
1169	5169	0.445535
1170	5170	1.30675
1171	5171	9.4654
1172	5172	32.5293
1173	5173	39.8233
1174	5174	272.211
1175	5175	698.15
1176	5176	2050.66
1177	5177	8551.13
1178	5178	16863.6
1179	5179	23638.7
1180	5180	18502.2
1181	5181	9094.67
1182	5182	3597.57
1183	5183	886.93
1184	5184	177.098
1185	5185	35.8783
1186	5186	15.6181
1187	5187	2.85853
1188	5188	0.770381
1189	5189	0.369587
1190	5190	0.122535
1191	5191	0.0602159
1192	5192	0.0541581
1193	5193	0.0415271
1194	5194	0.0427108
1195	5195	0.0667608
1196	5196	0.104117
1197	5197	0.144885
1198	5198	0.31891
1199	5199	0.413549
1200	5200	0.663197
1201	5201	0.600451
1202	5202	0.481112
1203	5203	0.291614
1204	5204	0.132359
1205	5205	0.0576104
1206	5206	0.0183365
1207	5207	0.00780209
1208	5208	0.00230703
1209	5209	0.000815111
1210	5210	0.000490016
1211	5211	0.000363805
1212	5212	0.000334548
1213	5213	0.000371348
1214	5214	0.000474908
1215	5215	0.000661565
1216	5216	0.000950338
1217	5217	0.0013453
1218	5218	0.0018186
1219	5219	0.00230975
1220	5220	0.00274967
1221	5221	0.00309411
1222	5222	0.00334032
1223	5223	0.00351701
1224	5224	0.00366026
1225	5225	0.0037915
1226	5226	0.00390479
1227	5227	0.00396448
1228	5228	0.00391538
1229	5229	0.00370687
1230	5230	0.00332371
1231	5231	0.00280411
1232	5232	0.00222809
1233	5233	0.00168202
1234	5234	0.00122507
1235	5235	0.000877736
1236	5236	0.000631255
1237	5237	0.000463665
1238	5238	0.000351882
1239	5239	0.000277158
1240	5240	0.000226092
1241	5241	0.000189813
1242	5242	0.000162835
1243	5243	0.000142095
1244	5244	0.000126167
1245	5245	0.000114619
1246	5246	0.000107493
1247	5247	0.000104998
1248	5248	0.000107352
1249	5249	0.000114682
1250	5250	0.000126871
1251	5251	0.000143354
1252	5252	0.000163047
1253	5253	0.000184703
1254	5254	0.000207749
1255	5255	0.000233305
1256	5256	0.000264902
1257	5257	0.000308755
1258	5258	0.000373836
1259	5259	0.000471633
1260	5260	0.000614312
1261	5261	0.000808735
1262	5262	0.00104454
1263	5263	0.001281
1264	5264	0.00144783
1265	5265	0.0014747
1266	5266	0.00133717
1267	5267	0.0010781
1268	5268	0.000780275
1269	5269	0.000516646
1270	5270	0.000321435
1271	5271	0.000194081
1272	5272	0.000117812
1273	5273	7.44663e-05
1274	5274	5.05704e-05
1275	5275	3.77967e-05
1276	5276	3.15354e-05
1277	5277	2.94664e-05
1278	5278	3.06116e-05
1279	5279	3.47983e-05
1280	5280	4.23355e-05
1281	5281	5.37129e-05
1282	5282	6.91679e-05
1283	5283	8.80947e-05
1284	5284	0.000108535
1285	5285	0.000127247
1286	5286	0.000140687
1287	5287	0.000146521
1288	5288	0.000144631
1289	5289	0.00013692
1290	5290	0.000126206
1291	5291	0.00011508
1292	5292	0.000105315
1293	5293	9.78162e-05
1294	5294	9.28283e-05
1295	5295	9.01473e-05
1296	5296	8.92314e-05
1297	5297	8.92346e-05
1298	5298	8.90593e-05
1299	5299	8.75478e-05
1300	5300	8.38514e-05
1301	5301	7.78328e-05
1302	5302	7.02212e-05
1303	5303	6.23628e-05
1304	5304	5.57468e-05
1305	5305	5.16835e-05
1306	5306	5.13944e-05
1307	5307	5.65812e-05
1308	5308	7.05984e-05
1309	5309	0.000100792
1310	5310	0.000163399
1311	5311	0.000293466
1312	5312	0.000562039
1313	5313	0.00109622
1314	5314	0.00207648
1315	5315	0.00365744
1316	5316	0.00578242
1317	5317	0.00800729
1318	5318	0.00959371
1319	5319	0.00995016
1320	5320	0.00904869
1321	5321	0.00738777
1322	5322	0.00558839
1323	5323	0.00405544
1324	5324	0.00291672
1325	5325	0.00213051
1326	5326	0.00160005
1327	5327	0.00123428
1328	5328	0.000966576
1329	5329	0.00075539
1330	5330	0.000579798
1331	5331	0.000433201
1332	5332	0.000315836
1333	5333	0.000228208
1334	5334	0.00016798
1335	5335	0.000130503
1336	5336	0.000110966
1337	5337	0.000106267
1338	5338	0.000116131
1339	5339	0.000143869
1340	5340	0.000197026
1341	5341	0.000287257
1342	5342	0.000427791
1343	5343	0.000627296
1344	5344	0.000882495
1345	5345	0.00117633
1346	5346	0.00148662
1347	5347	0.00180082
1348	5348	0.00212616
1349	5349	0.00248953
1350	5350	0.00292985
1351	5351	0.0034874
1352	5352	0.00419088
1353	5353	0.00504101
1354	5354	0.00599285
1355	5355	0.00694644
1356	5356	0.00775876
1357	5357	0.0082808
1358	5358	0.00840599
1359	5359	0.00810534
1360	5360	0.00743247
1361	5361	0.00650032
1362	5362	0.00544445
1363	5363	0.00438868
1364	5364	0.0034232
1365	5365	0.00259782
1366	5366	0.00192744
1367	5367	0.00140362
1368	5368	0.00100633
1369	5369	0.000712322
1370	5370	0.00049964
1371	5371	0.000349217
1372	5372	0.000245183
1373	5373	0.000174742
1374	5374	0.000127969
1375	5375	9.75349e-05
1376	5376	7.83017e-05
1377	5377	6.68719e-05
1378	5378	6.11531e-05
1379	5379	6.0009e-05
1380	5380	6.30126e-05
1381	5381	7.02902e-05
1382	5382	8.24502e-05
1383	5383	0.000100613
1384	5384	0.000126602
1385	5385	0.000163394
1386	5386	0.000215893
1387	5387	0.000292022
1388	5388	0.000403895
1389	5389	0.000568333
1390	5390	0.000805085
1391	5391	0.0011303
1392	5392	0.00154384
1393	5393	0.00201444
1394	5394	0.00247411
1395	5395	0.00283362
1396	5396	0.00301668
1397	5397	0.00299165
1398	5398	0.00277963
1399	5399	0.00243741
1400	5400	0.00203141
1401	5401	0.00161843
1402	5402	0.00123803
1403	5403	0.000912801
1404	5404	0.000651619
1405	5405	0.000453315
1406	5406	0.000310189
1407	5407	0.000211324
1408	5408	0.000145388
1409	5409	0.000102494
1410	5410	7.4995e-05
1411	5411	5.74722e-05
1412	5412	4.63064e-05
1413	5413	3.91588e-05
1414	5414	3.45271e-05
1415	5415	3.1428e-05
1416	5416	2.91973e-05
1417	5417	2.73813e-05
1418	5418	2.56924e-05
1419	5419	2.39976e-05
1420	5420	2.23104e-05
1421	5421	2.07635e-05
1422	5422	1.95626e-05
1423	5423	1.89443e-05
1424	5424	1.9164e-05
1425	5425	2.05271e-05
1426	5426	2.34569e-05
1427	5427	2.85828e-05
1428	5428	3.68237e-05
1429	5429	4.94197e-05
1430	5430	6.78251e-05
1431	5431	9.33532e-05
1432	5432	0.000126505
1433	5433	0.000166101
1434	5434	0.000208629
1435	5435	0.000248468
1436	5436	0.000279339
1437	5437	0.00029658
1438	5438	0.000299006
1439	5439	0.000289199
1440	5440	0.000272213
1441	5441	0.000253662
1442	5442	0.000238353
1443	5443	0.000229893
1444	5444	0.00023107
1445	5445	0.000244576
1446	5446	0.00027368
1447	5447	0.000322563
1448	5448	0.000395922
1449	5449	0.000497338
1450	5450	0.000626179
1451	5451	0.00077386
1452	5452	0.000921945
1453	5453	0.00104489
1454	5454	0.00111775
1455	5455	0.00112509
1456	5456	0.0010662
1457	5457	0.00095415
1458	5458	0.000810356
1459	5459	0.00065778
1460	5460	0.000515308
1461	5461	0.000394712
1462	5462	0.000300423
1463	5463	0.000231376
1464	5464	0.000183602
1465	5465	0.000152417
1466	5466	0.000133676
1467	5467	0.000124216
1468	5468	0.000121772
1469	5469	0.000124682
1470	5470	0.000131569
1471	5471	0.000141104
1472	5472	0.000151936
1473	5473	0.000162794
1474	5474	0.0001727
1475	5475	0.00018117
1476	5476	0.000188315
1477	5477	0.000194795
1478	5478	0.0002017
1479	5479	0.000210424
1480	5480	0.000222622
1481	5481	0.000240262
1482	5482	0.000265766
1483	5483	0.000302134
1484	5484	0.000352871
1485	5485	0.000421318
1486	5486	0.000508777
1487	5487	0.000610932
1488	5488	0.000713306
1489	5489	0.000789467
1490	5490	0.00080794
1491	5491	0.000749368
1492	5492	0.00062284
1493	5493	0.000464208
1494	5494	0.000314769
1495	5495	0.000199786
1496	5496	0.000123586
1497	5497	7.81566e-05
1498	5498	5.30379e-05
1499	5499	4.02283e-05
1500	5500	3.49805e-05
1501	5501	3.5054e-05
1502	5502	3.98755e-05
1503	5503	4.99233e-05
1504	5504	6.61413e-05
1505	5505	8.91243e-05
1506	5506	0.000118107
1507	5507	0.000150294
1508	5508	0.000181238
1509	5509	0.000206261
1510	5510	0.000221998
1511	5511	0.000227065
1512	5512	0.00022178
1513	5513	0.000207575
1514	5514	0.000186614
1515	5515	0.000161625
1516	5516	0.000135631
1517	5517	0.000111444
1518	5518	9.11357e-05
1519	5519	7.5804e-05
1520	5520	6.57609e-05
1521	5521	6.10054e-05
1522	5522	6.17734e-05
1523	5523	6.90894e-05
1524	5524	8.53822e-05
1525	5525	0.000115253
1526	5526	0.000166293
1527	5527	0.000249333
1528	5528	0.000376695
1529	5529	0.000556628
1530	5530	0.000783843
1531	5531	0.00103106
1532	5532	0.00125096
1533	5533	0.00139382
1534	5534	0.00143159
1535	5535	0.00137002
1536	5536	0.00124007
1537	5537	0.00107851
1538	5538	0.000912826
1539	5539	0.000757103
1540	5540	0.000615514
1541	5541	0.000488036
1542	5542	0.000374708
1543	5543	0.00027712
1544	5544	0.000197464
1545	5545	0.000136698
1546	5546	9.35237e-05
1547	5547	6.48201e-05
1548	5548	4.68632e-05
1549	5549	3.63883e-05
1550	5550	3.10817e-05
1551	5551	2.9625e-05
1552	5552	3.15758e-05
1553	5553	3.72688e-05
1554	5554	4.77899e-05
1555	5555	6.49655e-05
1556	5556	9.12231e-05
1557	5557	0.00012911
1558	5558	0.000180285
1559	5559	0.000243982
1560	5560	0.000315438
1561	5561	0.000385294
1562	5562	0.000441182
1563	5563	0.000471768
1564	5564	0.000471583
1565	5565	0.000443613
1566	5566	0.000397733
1567	5567	0.000346145
1568	5568	0.000298996
1569	5569	0.000262466
1570	5570	0.000239308
1571	5571	0.000230494
1572	5572	0.000236826
1573	5573	0.000260067
1574	5574	0.000303622
1575	5575	0.000372859
1576	5576	0.00047503
1577	5577	0.000618477
1578	5578	0.000810645
1579	5579	0.00105439
1580	5580	0.00134281
1581	5581	0.00165426
1582	5582	0.00195151
1583	5583	0.00218892
1584	5584	0.00232745
1585	5585	0.00235034
1586	5586	0.00226922
1587	5587	0.00211694
1588	5588	0.00193273
1589	5589	0.00174942
1590	5590	0.00158785
1591	5591	0.00145751
1592	5592	0.0013601
1593	5593	0.00129333
1594	5594	0.00125388
1595	5595	0.00123985
1596	5596	0.00125337
1597	5597	0.00130378
1598	5598	0.00141259
1599	5599	0.00162231
1600	5600	0.00201535
1601	5601	0.00275598
1602	5602	0.00418196
1603	5603	0.00698863
1604	5604	0.0125365
1605	5605	0.0231566
1606	5606	0.0418485
1607	5607	0.070234
1608	5608	0.104659
1609	5609	0.134195
1610	5610	0.145958
1611	5611	0.135188
1612	5612	0.108864
1613	5613	0.0788712
1614	5614	0.0536294
1615	5615	0.0357421
1616	5616	0.0242301
1617	5617	0.0171239
1618	5618	0.01273
1619	5619	0.00989965
1620	5620	0.00793021
1621	5621	0.00642243
1622	5622	0.00517617
1623	5623	0.0041165
1624	5624	0.00323266
1625	5625	0.00253015
1626	5626	0.00200424
1627	5627	0.00163519
1628	5628	0.00139562
1629	5629	0.00125919
1630	5630	0.00120591
1631	5631	0.00122389
1632	5632	0.00130961
1633	5633	0.00146786
1634	5634	0.00171179
1635	5635	0.00206184
1636	5636	0.00254098
1637	5637	0.00316212
1638	5638	0.00390462
1639	5639	0.00468483
1640	5640	0.00534268
1641	5641	0.00567786
1642	5642	0.0055438
1643	5643	0.00494416
1644	5644	0.00404444
1645	5645	0.00307933
1646	5646	0.00223546
1647	5647	0.00159683
1648	5648	0.00116298
1649	5649	0.000894989
1650	5650	0.000751194
1651	5651	0.000704111
1652	5652	0.000746081
1653	5653	0.000892269
1654	5654	0.00118506
1655	5655	0.00169723
1656	5656	0.00252104
1657	5657	0.00372096
1658	5658	0.0052417
1659	5659	0.00682623
1660	5660	0.0080608
1661	5661	0.00858877
1662	5662	0.00833214
1663	5663	0.00750983
1664	5664	0.00645994
1665	5665	0.00545441
1666	5666	0.00463028
1667	5667	0.00401578
1668	5668	0.00358174
1669	5669	0.00327929
1670	5670	0.00305899
1671	5671	0.00287932
1672	5672	0.00271045
1673	5673	0.00253562
1674	5674	0.00235005
1675	5675	0.00215765
1676	5676	0.00196659
1677	5677	0.0017853
1678	5678	0.00161987
1679	5679	0.00147281
1680	5680	0.00134301
1681	5681	0.00122636
1682	5682	0.00111685
1683	5683	0.00100812
1684	5684	0.000895359
1685	5685	0.000777164
1686	5686	0.000656266
1687	5687	0.000538603
1688	5688	0.000430905
1689	5689	0.000338158
1690	5690	0.000262317
1691	5691	0.000202574
1692	5692	0.000156531
1693	5693	0.000121393
1694	5694	9.47098e-05
1695	5695	7.46251e-05
1696	5696	5.9797e-05
1697	5697	4.92243e-05
1698	5698	4.21131e-05
1699	5699	3.78233e-05
1700	5700	3.58585e-05
1701	5701	3.58501e-05
1702	5702	3.75068e-05
1703	5703	4.05259e-05
1704	5704	4.44832e-05
1705	5705	4.87494e-05
1706	5706	5.25137e-05
1707	5707	5.49811e-05
1708	5708	5.57029e-05
1709	5709	5.4848e-05
1710	5710	5.32108e-05
1711	5711	5.19605e-05
1712	5712	5.23598e-05
1713	5713	5.56729e-05
1714	5714	6.32765e-05
1715	5715	7.67811e-05
1716	5716	9.78145e-05
1717	5717	0.000127028
1718	5718	0.000162177
1719	5719	0.000196312
1720	5720	0.000218663
1721	5721	0.000219849
1722	5722	0.000198309
1723	5723	0.000161693
1724	5724	0.00012155
1725	5725	8.6719e-05
1726	5726	6.07169e-05
1727	5727	4.30898e-05
1728	5728	3.18045e-05
1729	5729	2.47965e-05
1730	5730	2.05157e-05
1731	5731	1.79416e-05
1732	5732	1.64485e-05
1733	5733	1.56797e-05
1734	5734	1.54658e-05
1735	5735	1.57787e-05
1736	5736	1.67095e-05
1737	5737	1.84707e-05
1738	5738	2.14234e-05
1739	5739	2.61309e-05
1740	5740	3.34239e-05
1741	5741	4.44231e-05
1742	5742	6.03999e-05
1743	5743	8.2295e-05
1744	5744	0.000109808
1745	5745	0.000140398
1746	5746	0.000169159
1747	5747	0.000190467
1748	5748	0.000200891
1749	5749	0.000201201
1750	5750	0.000195878
1751	5751	0.000190867
1752	5752	0.000191683
1753	5753	0.000202932
1754	5754	0.000228811
1755	5755	0.000273475
1756	5756	0.000340188
1757	5757	0.000428663
1758	5758	0.000531292
1759	5759	0.00063133
1760	5760	0.00070696
1761	5761	0.000741133
1762	5762	0.000730558
1763	5763	0.000686515
1764	5764	0.000627578
1765	5765	0.00057093
1766	5766	0.000527778
1767	5767	0.000503204
1768	5768	0.000497885
1769	5769	0.000509471
1770	5770	0.00053294
1771	5771	0.000560521
1772	5772	0.00058232
1773	5773	0.000588503
1774	5774	0.00057254
1775	5775	0.000533655
1776	5776	0.000476771
1777	5777	0.000410055
1778	5778	0.000341786
1779	5779	0.000278208
1780	5780	0.000222877
1781	5781	0.000177054
1782	5782	0.000140464
1783	5783	0.000112018
1784	5784	9.03261e-05
1785	5785	7.40108e-05
1786	5786	6.18752e-05
1787	5787	5.2967e-05
1788	5788	4.65824e-05
1789	5789	4.224e-05
1790	5790	3.96435e-05
1791	5791	3.86456e-05
1792	5792	3.92203e-05
1793	5793	4.14377e-05
1794	5794	4.54358e-05
1795	5795	5.13725e-05
1796	5796	5.93513e-05
1797	5797	6.93255e-05
1798	5798	8.10228e-05
1799	5799	9.39558e-05
1800	5800	0.000107575
1801	5801	0.000121537
1802	5802	0.000135964
1803	5803	0.000151541
1804	5804	0.000169363
1805	5805	0.000190555
1806	5806	0.000215707
1807	5807	0.000244228
1808	5808	0.000273855
1809	5809	0.000300765
1810	5810	0.000320669
1811	5811	0.000330622
1812	5812	0.00033044
1813	5813	0.000322683
1814	5814	0.000311238
1815	5815	0.000299558
1816	5816	0.000289475
1817	5817	0.000280856
1818	5818	0.000271949
1819	5819	0.00026027
1820	5820	0.000243937
1821	5821	0.000222951
1822	5822	0.000199651
1823	5823	0.000177972
1824	5824	0.000162145
1825	5825	0.000156055
1826	5826	0.000163957
1827	5827	0.000192663
1828	5828	0.000255415
1829	5829	0.000378257
1830	5830	0.000609751
1831	5831	0.00103274
1832	5832	0.00177161
1833	5833	0.00298294
1834	5834	0.00481943
1835	5835	0.00737067
1836	5836	0.0105973
1837	5837	0.0142727
1838	5838	0.0179418
1839	5839	0.0209273
1840	5840	0.0224529
1841	5841	0.0219292
1842	5842	0.0193056
1843	5843	0.0152196
1844	5844	0.0107358
1845	5845	0.00682149
1846	5846	0.00396205
1847	5847	0.00215005
1848	5848	0.00111968
1849	5849	0.000575674
1850	5850	0.000299981
1851	5851	0.000161793
1852	5852	9.16078e-05
1853	5853	5.48807e-05
1854	5854	3.49171e-05
1855	5855	2.36542e-05
1856	5856	1.71308e-05
1857	5857	1.33537e-05
1858	5858	1.1309e-05
1859	5859	1.05107e-05
1860	5860	1.08104e-05
1861	5861	1.23524e-05
1862	5862	1.56401e-05
1863	5863	2.1727e-05
1864	5864	3.25618e-05
1865	5865	5.14884e-05
1866	5866	8.37584e-05
1867	5867	0.000136615
1868	5868	0.000218164
1869	5869	0.000334316
1870	5870	0.00048411
1871	5871	0.000655617
1872	5872	0.000825838
1873	5873	0.000966621
1874	5874	0.00105472
1875	5875	0.00108058
1876	5876	0.00105063
1877	5877	0.000982409
1878	5878	0.000896232
1879	5879	0.000808418
1880	5880	0.00072849
1881	5881	0.00065978
1882	5882	0.000601625
1883	5883	0.000551774
1884	5884	0.000508297
1885	5885	0.000470742
1886	5886	0.000440449
1887	5887	0.000420235
1888	5888	0.000413912
1889	5889	0.00042612
1890	5890	0.000462668
1891	5891	0.000531077
1892	5892	0.00064065
1893	5893	0.000800966
1894	5894	0.0010177
1895	5895	0.00128577
1896	5896	0.00158266
1897	5897	0.00186803
1898	5898	0.0020942
1899	5899	0.00222472
1900	5900	0.00224978
1901	5901	0.00218847
1902	5902	0.00207751
1903	5903	0.00195563
1904	5904	0.00185235
1905	5905	0.00178394
1906	5906	0.00175397
1907	5907	0.00175517
1908	5908	0.00177116
1909	5909	0.00177924
1910	5910	0.00175614
1911	5911	0.00168645
1912	5912	0.00156996
1913	5913	0.00142235
1914	5914	0.00126842
1915	5915	0.00113255
1916	5916	0.00103232
1917	5917	0.000977551
1918	5918	0.00097254
1919	5919	0.00101807
1920	5920	0.0011106
1921	5921	0.001238
1922	5922	0.00137391
1923	5923	0.00147721
1924	5924	0.00150407
1925	5925	0.00143096
1926	5926	0.00127147
1927	5927	0.00106977
1928	5928	0.000875549
1929	5929	0.000722814
1930	5930	0.00062616
1931	5931	0.000589675
1932	5932	0.000618656
1933	5933	0.000730044
1934	5934	0.00096352
1935	5935	0.00139736
1936	5936	0.00217252
1937	5937	0.00352543
1938	5938	0.00582246
1939	5939	0.00957634
1940	5940	0.0154097
1941	5941	0.0239266
1942	5942	0.0354806
1943	5943	0.0498953
1944	5944	0.0662654
1945	5945	0.0829668
1946	5946	0.0979102
1947	5947	0.108947
1948	5948	0.114301
1949	5949	0.112951
1950	5950	0.10492
1951	5951	0.0914025
1952	5952	0.0745651
1953	5953	0.0569987
1954	5954	0.0409856
1955	5955	0.0279406
1956	5956	0.0182752
1957	5957	0.0116498
1958	5958	0.00737414
1959	5959	0.00473161
1960	5960	0.00314415
1961	5961	0.00220873
1962	5962	0.00166988
1963	5963	0.00137637
1964	5964	0.00124393
1965	5965	0.00122944
1966	5966	0.00131425
1967	5967	0.00149301
1968	5968	0.00176456
1969	5969	0.00212339
1970	5970	0.0025521
1971	5971	0.00301701
1972	5972	0.00346878
1973	5973	0.00384851
1974	5974	0.00409793
1975	5975	0.00417178
1976	5976	0.00405024
1977	5977	0.00374714
1978	5978	0.00330907
1979	5979	0.00280305
1980	5980	0.0022974
1981	5981	0.0018445
1982	5982	0.00147301
1983	5983	0.00119013
1984	5984	0.000989412
1985	5985	0.000859068
1986	5986	0.000787808
1987	5987	0.000767964
1988	5988	0.000796779
1989	5989	0.000876849
1990	5990	0.00101634
1991	5991	0.00122915
1992	5992	0.00153491
1993	5993	0.00195818
1994	5994	0.00252614
1995	5995	0.00326334
1996	5996	0.00418236
[truncated: 94,004 more rows]

## Sheet: GYS1GYS1p.Y195FAsPurifiedMSData
GYS1GYS1p.Y195FAsPurifiedMSData
#"+ESI	Scan	(rt:	0.804-1.184	min,	24	scans)	Frag=250.0V	210720_XX02XX13XX20GYS1_AsPurifiedandPP1TreatedXX20GYS1.d	Deconvoluted	(Isotope	Width=14.4)"
#Point	X(Daltons)	Y(Counts)
0	4000	2.39176e-06
1	4001	9.67011e-06
2	4002	2.75549e-05
3	4003	6.56705e-05
4	4004	0.000138657
5	4005	0.00026442
6	4006	0.000456212
7	4007	0.000707991
8	4008	0.000982311
9	4009	0.00121741
10	4010	0.00135745
11	4011	0.00138328
12	4012	0.00131659
13	4013	0.00119864
14	4014	0.00106603
15	4015	0.000939587
16	4016	0.00082552
17	4017	0.000721527
18	4018	0.000622862
19	4019	0.000526502
20	4020	0.000432908
21	4021	0.000345464
22	4022	0.000268426
23	4023	0.000204846
24	4024	0.000155586
25	4025	0.000119559
26	4026	9.46246e-05
27	4027	7.84615e-05
28	4028	6.91304e-05
29	4029	6.5302e-05
30	4030	6.62724e-05
31	4031	7.18532e-05
32	4032	8.21452e-05
33	4033	9.71346e-05
34	4034	0.000116054
35	4035	0.000136644
36	4036	0.000154804
37	4037	0.000165392
38	4038	0.000164369
39	4039	0.000151137
40	4040	0.000129138
41	4041	0.000103989
42	4042	8.07049e-05
43	4043	6.20526e-05
44	4044	4.8623e-05
45	4045	3.97709e-05
46	4046	3.4485e-05
47	4047	3.18375e-05
48	4048	3.10867e-05
49	4049	3.16073e-05
50	4050	3.27819e-05
51	4051	3.39541e-05
52	4052	3.45001e-05
53	4053	3.40043e-05
54	4054	3.24187e-05
55	4055	3.00677e-05
56	4056	2.74788e-05
57	4057	2.51601e-05
58	4058	2.34579e-05
59	4059	2.25309e-05
60	4060	2.23864e-05
61	4061	2.29199e-05
62	4062	2.39386e-05
63	4063	2.51876e-05
64	4064	2.64055e-05
65	4065	2.74123e-05
66	4066	2.81918e-05
67	4067	2.89217e-05
68	4068	2.99445e-05
69	4069	3.17157e-05
70	4070	3.4777e-05
71	4071	3.97686e-05
72	4072	4.74458e-05
73	4073	5.86316e-05
74	4074	7.40013e-05
75	4075	9.36198e-05
76	4076	0.00011631
77	4077	0.000139245
78	4078	0.000158369
79	4079	0.000169883
80	4080	0.000172047
81	4081	0.000165981
82	4082	0.000154883
83	4083	0.000142418
84	4084	0.00013143
85	4085	0.00012353
86	4086	0.00011929
87	4087	0.000118615
88	4088	0.000121018
89	4089	0.000125775
90	4090	0.000131998
91	4091	0.000138716
92	4092	0.000144973
93	4093	0.00014995
94	4094	0.00015304
95	4095	0.00015387
96	4096	0.00015226
97	4097	0.000148162
98	4098	0.000141631
99	4099	0.000132852
100	4100	0.000122212
101	4101	0.000110364
102	4102	9.8212e-05
103	4103	8.68025e-05
104	4104	7.7139e-05
105	4105	7.00423e-05
106	4106	6.61273e-05
107	4107	6.59068e-05
108	4108	6.99467e-05
109	4109	7.89534e-05
110	4110	9.36489e-05
111	4111	0.000114295
112	4112	0.000139877
113	4113	0.000167369
114	4114	0.000191888
115	4115	0.0002083
116	4116	0.000213587
117	4117	0.000208282
118	4118	0.000195933
119	4119	0.000181246
120	4120	0.00016836
121	4121	0.000160138
122	4122	0.000158341
123	4123	0.000164143
124	4124	0.000178565
125	4125	0.000202634
126	4126	0.00023721
127	4127	0.000282559
128	4128	0.000337888
129	4129	0.000401245
130	4130	0.00047029
131	4131	0.000544249
132	4132	0.000626939
133	4133	0.000730631
134	4134	0.000881501
135	4135	0.00113009
136	4136	0.0015747
137	4137	0.00241272
138	4138	0.00404171
139	4139	0.00722054
140	4140	0.0132128
141	4141	0.0236099
142	4142	0.0393641
143	4143	0.0591459
144	4144	0.0786355
145	4145	0.0925417
146	4146	0.0981298
147	4147	0.0966887
148	4148	0.0918546
149	4149	0.0871516
150	4150	0.0848226
151	4151	0.0859093
152	4152	0.0906942
153	4153	0.0989599
154	4154	0.109996
155	4155	0.122515
156	4156	0.134696
157	4157	0.144493
158	4158	0.150163
159	4159	0.150771
160	4160	0.1464
161	4161	0.138011
162	4162	0.12704
163	4163	0.114973
164	4164	0.10303
165	4165	0.0920137
166	4166	0.0823008
167	4167	0.0739083
168	4168	0.066597
169	4169	0.0599777
170	4170	0.0536193
171	4171	0.0471598
172	4172	0.0404125
173	4173	0.0334348
174	4174	0.026518
175	4175	0.0200829
176	4176	0.0145227
177	4177	0.0100701
178	4178	0.00675175
179	4179	0.00442982
180	4180	0.00288617
181	4181	0.0018979
182	4182	0.00128032
183	4183	0.000899083
184	4184	0.000664474
185	4185	0.000519672
186	4186	0.000429535
187	4187	0.000372192
188	4188	0.000333559
189	4189	0.000304263
190	4190	0.000278297
191	4191	0.000252612
192	4192	0.000226772
193	4193	0.000202127
194	4194	0.000180613
195	4195	0.000163735
196	4196	0.000152097
197	4197	0.000145406
198	4198	0.000142649
199	4199	0.000142299
200	4200	0.000142573
201	4201	0.000141856
202	4202	0.000139185
203	4203	0.000134527
204	4204	0.000128626
205	4205	0.000122512
206	4206	0.000117
207	4207	0.000112427
208	4208	0.000108661
209	4209	0.000105319
210	4210	0.000102079
211	4211	9.89541e-05
212	4212	9.6415e-05
213	4213	9.53196e-05
214	4214	9.67385e-05
215	4215	0.000101813
216	4216	0.000111688
217	4217	0.000127461
218	4218	0.000150035
219	4219	0.000179876
220	4220	0.00021682
221	4221	0.000260208
222	4222	0.000309472
223	4223	0.000364964
224	4224	0.000428501
225	4225	0.00050319
226	4226	0.000592373
227	4227	0.000697718
228	4228	0.000816665
229	4229	0.00093995
230	4230	0.00105081
231	4231	0.00112784
232	4232	0.0011519
233	4233	0.00111431
234	4234	0.00102123
235	4235	0.000890988
236	4236	0.000746247
237	4237	0.000606034
238	4238	0.000481752
239	4239	0.000377482
240	4240	0.000292587
241	4241	0.000224466
242	4242	0.000170357
243	4243	0.000128043
244	4244	9.58064e-05
245	4245	7.2123e-05
246	4246	5.54716e-05
247	4247	4.43613e-05
248	4248	3.74727e-05
249	4249	3.37687e-05
250	4250	3.25109e-05
251	4251	3.31952e-05
252	4252	3.54519e-05
253	4253	3.89591e-05
254	4254	4.34198e-05
255	4255	4.86363e-05
256	4256	5.46673e-05
257	4257	6.20101e-05
258	4258	7.17691e-05
259	4259	8.58475e-05
260	4260	0.000107257
261	4261	0.000140599
262	4262	0.000192581
263	4263	0.000271933
264	4264	0.000387416
265	4265	0.000542244
266	4266	0.000725149
267	4267	0.000903784
268	4268	0.00103077
269	4269	0.00106616
270	4270	0.00100191
271	4271	0.000866229
272	4272	0.00070415
273	4273	0.000553376
274	4274	0.000433183
275	4275	0.000347189
276	4276	0.000291074
277	4277	0.000258631
278	4278	0.000244675
279	4279	0.000245832
280	4280	0.000260458
281	4281	0.000288384
282	4282	0.000330799
283	4283	0.000390412
284	4284	0.000471944
285	4285	0.000582952
286	4286	0.0007349
287	4287	0.0009442
288	4288	0.00123255
289	4289	0.00162525
290	4290	0.00214568
291	4291	0.00280476
292	4292	0.00358728
293	4293	0.00444266
294	4294	0.0052904
295	4295	0.00604468
296	4296	0.00664779
297	4297	0.00709311
298	4298	0.0074255
299	4299	0.0077241
300	4300	0.00808286
301	4301	0.00860141
302	4302	0.00939115
303	4303	0.0105976
304	4304	0.0124419
305	4305	0.0152911
306	4306	0.0197757
307	4307	0.026982
308	4308	0.0387398
309	4309	0.0579521
310	4310	0.0886864
311	4311	0.135294
312	4312	0.199498
313	4313	0.275405
314	4314	0.345814
315	4315	0.386314
316	4316	0.37907
317	4317	0.326042
318	4318	0.247947
319	4319	0.169789
320	4320	0.107422
321	4321	0.0647156
322	4322	0.0382959
323	4323	0.0228994
324	4324	0.0141509
325	4325	0.00917022
326	4326	0.00627083
327	4327	0.00451967
328	4328	0.00341089
329	4329	0.00266983
330	4330	0.00214554
331	4331	0.00175385
332	4332	0.001447
333	4333	0.00119731
334	4334	0.000988343
335	4335	0.000810477
336	4336	0.000658599
337	4337	0.000530692
338	4338	0.000426404
339	4339	0.00034563
340	4340	0.000287599
341	4341	0.000250852
342	4342	0.000233959
343	4343	0.000236482
344	4344	0.000259647
345	4345	0.000306302
346	4346	0.000379574
347	4347	0.00047973
348	4348	0.000599875
349	4349	0.00072335
350	4350	0.000826678
351	4351	0.000888391
352	4352	0.00089824
353	4353	0.000860167
354	4354	0.00078805
355	4355	0.000698718
356	4356	0.000606783
357	4357	0.00052259
358	4358	0.000452302
359	4359	0.000398837
360	4360	0.000362969
361	4361	0.000344309
362	4362	0.000342003
363	4363	0.000355013
364	4364	0.000381954
365	4365	0.000420612
366	4366	0.000467496
367	4367	0.000517831
368	4368	0.00056623
369	4369	0.000607831
370	4370	0.000639261
371	4371	0.000658846
372	4372	0.000665989
373	4373	0.000660206
374	4374	0.000640555
375	4375	0.00060598
376	4376	0.000556554
377	4377	0.000494864
378	4378	0.000426408
379	4379	0.000358391
380	4380	0.000297533
381	4381	0.000248314
382	4382	0.000212586
383	4383	0.000190397
384	4384	0.000181248
385	4385	0.000185193
386	4386	0.000203657
387	4387	0.000240063
388	4388	0.000300352
389	4389	0.000393222
390	4390	0.000529478
391	4391	0.000719531
392	4392	0.000968217
393	4393	0.00126778
394	4394	0.00159278
395	4395	0.00190232
396	4396	0.00215206
397	4397	0.00231044
398	4398	0.00236916
399	4399	0.00234177
400	4400	0.00225324
401	4401	0.0021284
402	4402	0.00198498
403	4403	0.00183237
404	4404	0.00167429
405	4405	0.00151278
406	4406	0.00135138
407	4407	0.00119621
408	4408	0.00105502
409	4409	0.0009352
410	4410	0.000842206
411	4411	0.000779326
412	4412	0.000748479
413	4413	0.000751492
414	4414	0.000791201
415	4415	0.000871946
416	4416	0.000999071
417	4417	0.00117696
418	4418	0.00140521
419	4419	0.00167326
420	4420	0.00195523
421	4421	0.00220852
422	4422	0.00238026
423	4423	0.00242307
424	4424	0.00231539
425	4425	0.00207489
426	4426	0.00175418
427	4427	0.00141913
428	4428	0.00112357
429	4429	0.000896111
430	4430	0.000742691
431	4431	0.000657273
432	4432	0.000631681
433	4433	0.000660602
434	4434	0.00074152
435	4435	0.000870344
436	4436	0.00103412
437	4437	0.00120524
438	4438	0.00134442
439	4439	0.00141604
440	4440	0.00140682
441	4441	0.00133231
442	4442	0.00122612
443	4443	0.00112265
444	4444	0.00104633
445	4445	0.00101037
446	4446	0.00102045
447	4447	0.00107845
448	4448	0.00118399
449	4449	0.00133371
450	4450	0.00151935
451	4451	0.00172592
452	4452	0.0019312
453	4453	0.00210727
454	4454	0.00222391
455	4455	0.00225365
456	4456	0.00217843
457	4457	0.00199707
458	4458	0.00173012
459	4459	0.00141715
460	4460	0.00110479
461	4461	0.000831041
462	4462	0.000615408
463	4463	0.000459363
464	4464	0.000353564
465	4465	0.000285473
466	4466	0.000243899
467	4467	0.000220496
468	4468	0.000209695
469	4469	0.000208251
470	4470	0.000214959
471	4471	0.000230677
472	4472	0.00025871
473	4473	0.000305772
474	4474	0.000384156
475	4475	0.000516251
476	4476	0.000743534
477	4477	0.00114374
478	4478	0.00186184
479	4479	0.00316022
480	4480	0.00548514
481	4481	0.00951757
482	4482	0.0161267
483	4483	0.0261128
484	4484	0.0397147
485	4485	0.0561119
486	4486	0.073359
487	4487	0.0889803
488	4488	0.100885
489	4489	0.107963
490	4490	0.11005
491	4491	0.107523
492	4492	0.100945
493	4493	0.0909992
494	4494	0.0786143
495	4495	0.0650345
496	4496	0.0516505
497	4497	0.0396507
498	4498	0.0297319
499	4499	0.0220436
500	4500	0.0163436
501	4501	0.0122173
502	4502	0.00924509
503	4503	0.00708417
504	4504	0.0054877
505	4505	0.0042914
506	4506	0.00338989
507	4507	0.00271424
508	4508	0.0022158
509	4509	0.0018571
510	4510	0.00160781
511	4511	0.00144323
512	4512	0.00134344
513	4513	0.00129227
514	4514	0.00127636
515	4515	0.00128467
516	4516	0.00130888
517	4517	0.00134463
518	4518	0.00139288
519	4519	0.00146039
520	4520	0.00155907
521	4521	0.00170422
522	4522	0.00191186
523	4523	0.0021945
524	4524	0.00255456
525	4525	0.00297605
526	4526	0.00341893
527	4527	0.00382354
528	4528	0.00412857
529	4529	0.00429499
530	4530	0.00431986
531	4531	0.00423106
532	4532	0.00406893
533	4533	0.00386917
534	4534	0.00365582
535	4535	0.00344387
536	4536	0.003246
537	4537	0.00307759
538	4538	0.00295731
539	4539	0.00290423
540	4540	0.00293368
541	4541	0.00305294
542	4542	0.00325595
543	4543	0.00351669
544	4544	0.00378398
545	4545	0.00398506
546	4546	0.00404359
547	4547	0.0039087
548	4548	0.00357858
549	4549	0.00310222
550	4550	0.00255764
551	4551	0.00202163
552	4552	0.00154821
553	4553	0.00116268
554	4554	0.000867272
555	4555	0.000650991
556	4556	0.000498096
557	4557	0.000393334
558	4558	0.000324306
559	4559	0.000282049
560	4560	0.000260812
561	4561	0.000257609
562	4562	0.000271812
563	4563	0.000304775
564	4564	0.000359292
565	4565	0.000438495
566	4566	0.000543772
567	4567	0.000671652
568	4568	0.000810676
569	4569	0.000940512
570	4570	0.00103573
571	4571	0.00107421
572	4572	0.00104629
573	4573	0.000958789
574	4574	0.000831521
575	4575	0.00068864
576	4576	0.000550526
577	4577	0.000429742
578	4578	0.000331213
579	4579	0.000254627
580	4580	0.000197049
581	4581	0.000154782
582	4582	0.000124354
583	4583	0.000102891
584	4584	8.8176e-05
585	4585	7.85545e-05
586	4586	7.28167e-05
587	4587	7.00664e-05
588	4588	6.96002e-05
589	4589	7.08029e-05
590	4590	7.30762e-05
591	4591	7.5823e-05
592	4592	7.85123e-05
593	4593	8.08188e-05
594	4594	8.2788e-05
595	4595	8.49589e-05
596	4596	8.84121e-05
597	4597	9.48066e-05
598	4598	0.000106545
599	4599	0.000127219
600	4600	0.000162436
601	4601	0.000220929
602	4602	0.000315414
603	4603	0.000461703
604	4604	0.000673665
605	4605	0.000952648
606	4606	0.0012752
607	4607	0.00158978
608	4608	0.0018319
609	4609	0.00195234
610	4610	0.00193908
611	4611	0.00181768
612	4612	0.00163386
613	4613	0.00143307
614	4614	0.00124837
615	4615	0.00109793
616	4616	0.000988168
617	4617	0.000918166
618	4618	0.000882797
619	4619	0.000874075
620	4620	0.000881199
621	4621	0.000890627
622	4622	0.00088772
623	4623	0.000860533
624	4624	0.000804215
625	4625	0.000722963
626	4626	0.000627728
627	4627	0.000531145
628	4628	0.000443002
629	4629	0.000368354
630	4630	0.000308072
631	4631	0.000260434
632	4632	0.000222653
633	4633	0.000191908
634	4634	0.000165931
635	4635	0.000143252
636	4636	0.000123202
637	4637	0.000105707
638	4638	9.09897e-05
639	4639	7.92931e-05
640	4640	7.07541e-05
641	4641	6.54208e-05
642	4642	6.33697e-05
643	4643	6.48631e-05
644	4644	7.05217e-05
645	4645	8.15095e-05
646	4646	9.97226e-05
647	4647	0.000127905
648	4648	0.00016949
649	4649	0.000227809
650	4650	0.000304287
651	4651	0.000395691
652	4652	0.000491653
653	4653	0.000574883
654	4654	0.000626203
655	4655	0.000633235
656	4656	0.000597369
657	4657	0.000533436
658	4658	0.000462201
659	4659	0.000401849
660	4660	0.000364363
661	4661	0.00035772
662	4662	0.000391587
663	4663	0.000485243
664	4664	0.000679394
665	4665	0.00105606
666	4666	0.00177118
667	4667	0.00309978
668	4668	0.00547911
669	4669	0.00950964
670	4670	0.0158532
671	4671	0.0249867
672	4672	0.0368572
673	4673	0.050619
674	4674	0.0646904
675	4675	0.0772168
676	4676	0.0867255
677	4677	0.092573
678	4678	0.0949508
679	4679	0.0945503
680	4680	0.0921764
681	4681	0.0885223
682	4682	0.0841341
683	4683	0.0794738
684	4684	0.0749704
685	4685	0.0710087
686	4686	0.0678663
687	4687	0.065643
688	4688	0.0642111
689	4689	0.0632011
690	4690	0.0620376
691	4691	0.0600473
692	4692	0.0566456
693	4693	0.0515514
694	4694	0.0449273
695	4695	0.037352
696	4696	0.0296251
697	4697	0.0225032
698	4698	0.0164973
699	4699	0.0118038
700	4700	0.00835851
701	4701	0.0059486
702	4702	0.00431859
703	4703	0.00323751
704	4704	0.00252583
705	4705	0.00205651
706	4706	0.00174517
707	4707	0.00153865
708	4708	0.00140573
709	4709	0.0013302
710	4710	0.00130569
711	4711	0.00133137
712	4712	0.00140786
713	4713	0.00153218
714	4714	0.00169118
715	4715	0.00185502
716	4716	0.0019762
717	4717	0.00200148
718	4718	0.00189626
719	4719	0.00166635
720	4720	0.00135807
721	4721	0.00103467
722	4722	0.000747681
723	4723	0.00052257
724	4724	0.000361396
725	4725	0.000253401
726	4726	0.000184526
727	4727	0.000142572
728	4728	0.00011879
729	4729	0.00010765
730	4730	0.000106046
731	4731	0.000112475
732	4732	0.000126305
733	4733	0.000147063
734	4734	0.000173711
735	4735	0.000204036
736	4736	0.000234393
737	4737	0.000260072
738	4738	0.000276286
739	4739	0.000279478
740	4740	0.000268434
741	4741	0.000244716
742	4742	0.000212212
743	4743	0.000175953
744	4744	0.000140693
745	4745	0.000109826
746	4746	8.49987e-05
747	4747	6.63777e-05
748	4748	5.32393e-05
749	4749	4.45415e-05
750	4750	3.92984e-05
751	4751	3.67433e-05
752	4752	3.63521e-05
753	4753	3.77976e-05
754	4754	4.0881e-05
755	4755	4.54647e-05
756	4756	5.14153e-05
757	4757	5.85584e-05
758	4758	6.66491e-05
759	4759	7.5359e-05
760	4760	8.4292e-05
761	4761	9.30371e-05
762	4762	0.000101254
763	4763	0.00010876
764	4764	0.000115576
765	4765	0.000121904
766	4766	0.00012804
767	4767	0.000134272
768	4768	0.000140813
769	4769	0.000147789
770	4770	0.000155277
771	4771	0.000163359
772	4772	0.000172152
773	4773	0.000181785
774	4774	0.000192338
775	4775	0.000203792
776	4776	0.000216028
777	4777	0.000228889
778	4778	0.000242274
779	4779	0.000256188
780	4780	0.000270683
781	4781	0.000285684
782	4782	0.000300774
783	4783	0.000315062
784	4784	0.000327251
785	4785	0.000335976
786	4786	0.000340286
787	4787	0.000340052
788	4788	0.000336033
789	4789	0.000329558
790	4790	0.000321994
791	4791	0.00031425
792	4792	0.000306529
793	4793	0.000298356
794	4794	0.000288859
795	4795	0.000277196
796	4796	0.000262976
797	4797	0.000246502
798	4798	0.000228736
799	4799	0.00021103
800	4800	0.000194785
801	4801	0.000181191
802	4802	0.000171113
803	4803	0.00016511
804	4804	0.000163489
805	4805	0.000166367
806	4806	0.000173669
807	4807	0.000185107
808	4808	0.000200163
809	4809	0.000218156
810	4810	0.00023844
811	4811	0.000260664
812	4812	0.000284984
813	4813	0.000312065
814	4814	0.000342867
815	4815	0.000378294
816	4816	0.000418911
817	4817	0.00046495
818	4818	0.000516773
819	4819	0.000575808
820	4820	0.000645746
821	4821	0.000733657
822	4822	0.000850857
823	4823	0.00101349
824	4824	0.0012426
825	4825	0.00156291
826	4826	0.00199822
827	4827	0.00256194
828	4828	0.0032431
829	4829	0.00399385
830	4830	0.00472882
831	4831	0.00534333
832	4832	0.00574503
833	4833	0.00588173
834	4834	0.00575063
835	4835	0.00538854
836	4836	0.00485419
837	4837	0.00421373
838	4838	0.00353235
839	4839	0.00286894
840	4840	0.00227062
841	4841	0.00176742
842	4842	0.00137034
843	4843	0.00107425
844	4844	0.000864238
845	4845	0.000722155
846	4846	0.000630891
847	4847	0.000576101
848	4848	0.000546073
849	4849	0.000530899
850	4850	0.000521849
851	4851	0.000511524
852	4852	0.000494764
853	4853	0.000469649
854	4854	0.000437645
855	4855	0.000402526
856	4856	0.000368575
857	4857	0.000339059
858	4858	0.000315552
859	4859	0.000298067
860	4860	0.000285658
861	4861	0.000277222
862	4862	0.000272362
863	4863	0.00027219
864	4864	0.000279982
865	4865	0.000301963
866	4866	0.000349005
867	4867	0.000440693
868	4868	0.000613944
869	4869	0.000938897
870	4870	0.00154282
871	4871	0.00263153
872	4872	0.00447114
873	4873	0.00726906
874	4874	0.0109405
875	4875	0.0149109
876	4876	0.0182199
877	4877	0.0199875
878	4878	0.0198971
879	4879	0.0182928
880	4880	0.0158787
881	4881	0.0133343
882	4882	0.0111031
883	4883	0.00937901
884	4884	0.00819152
885	4885	0.00749537
886	4886	0.00722881
887	4887	0.00733822
888	4888	0.00777986
889	4889	0.00850871
890	4890	0.00946156
891	4891	0.0105406
892	4892	0.0116044
893	4893	0.0124722
894	4894	0.0129475
895	4895	0.0128624
896	4896	0.0121319
897	4897	0.0107995
898	4898	0.00904284
899	4899	0.00712497
900	4900	0.00530866
901	4901	0.00377806
902	4902	0.00260679
903	4903	0.00177648
904	4904	0.00122003
905	4905	0.00086053
906	4906	0.000632821
907	4907	0.000489612
908	4908	0.000399431
909	4909	0.000342165
910	4910	0.000305033
911	4911	0.00027978
912	4912	0.000261067
913	4913	0.000245685
914	4914	0.000232196
915	4915	0.000220628
916	4916	0.000212041
917	4917	0.000208014
918	4918	0.000210256
919	4919	0.000220408
920	4920	0.000239972
921	4921	0.000270204
922	4922	0.000311812
923	4923	0.000364507
924	4924	0.000426572
925	4925	0.000494781
926	4926	0.000564895
927	4927	0.000632673
928	4928	0.000694991
929	4929	0.000750533
930	4930	0.00079973
931	4931	0.000844014
932	4932	0.000884782
933	4933	0.00092247
934	4934	0.000956012
935	4935	0.00098268
936	4936	0.000998232
937	4937	0.000997328
938	4938	0.000974377
939	4939	0.000925102
940	4940	0.000848732
941	4941	0.000749866
942	4942	0.000638476
943	4943	0.00052727
944	4944	0.000427605
945	4945	0.000346406
946	4946	0.000285575
947	4947	0.000243408
948	4948	0.000216495
949	4949	0.000201029
950	4950	0.000193356
951	4951	0.000190097
952	4952	0.000188288
953	4953	0.000185704
954	4954	0.000181252
955	4955	0.000175096
956	4956	0.000168383
957	4957	0.000162733
958	4958	0.000159821
959	4959	0.000161223
960	4960	0.000168518
961	4961	0.00018354
962	4962	0.000208651
963	4963	0.000246963
964	4964	0.000302378
965	4965	0.000379359
966	4966	0.000482326
967	4967	0.000614729
968	4968	0.000777957
969	4969	0.000970319
970	4970	0.00118626
971	4971	0.00141598
972	4972	0.00164603
973	4973	0.00186148
974	4974	0.00205007
975	4975	0.0022068
976	4976	0.00233672
977	4977	0.00245395
978	4978	0.00257735
979	4979	0.00272502
980	4980	0.00290921
981	4981	0.00313223
982	4982	0.00338318
983	4983	0.00363625
984	4984	0.00385338
985	4985	0.00399366
986	4986	0.00402874
987	4987	0.00395692
988	4988	0.00380671
989	4989	0.00362647
990	4990	0.00346695
991	4991	0.00336653
992	4992	0.00334386
993	4993	0.0033955
994	4994	0.00349525
995	4995	0.0035959
996	4996	0.00363868
997	4997	0.00357367
998	4998	0.00338355
999	4999	0.00309449
1000	5000	0.00276407
1001	5001	0.00245548
1002	5002	0.00221668
1003	5003	0.00207448
1004	5004	0.00203971
1005	5005	0.00211369
1006	5006	0.0022893
1007	5007	0.00254447
1008	5008	0.00283166
1009	5009	0.00307359
1010	5010	0.00317913
1011	5011	0.0030816
1012	5012	0.00277771
1013	5013	0.00233355
1014	5014	0.00184901
1015	5015	0.00140946
1016	5016	0.00105924
1017	5017	0.000804606
1018	5018	0.000630697
1019	5019	0.000516747
1020	5020	0.000443959
1021	5021	0.000397682
1022	5022	0.000367027
1023	5023	0.000343999
1024	5024	0.000322957
1025	5025	0.000300428
1026	5026	0.000274958
1027	5027	0.000246766
1028	5028	0.000217171
1029	5029	0.000187945
1030	5030	0.000160765
1031	5031	0.000136892
1032	5032	0.000117066
1033	5033	0.000101579
1034	5034	9.04441e-05
1035	5035	8.35876e-05
1036	5036	8.10272e-05
1037	5037	8.30156e-05
1038	5038	9.0134e-05
1039	5039	0.00010329
1040	5040	0.000123521
1041	5041	0.000151473
1042	5042	0.000186579
1043	5043	0.000226285
1044	5044	0.000266115
1045	5045	0.000301105
1046	5046	0.000328085
1047	5047	0.000347268
1048	5048	0.000362087
1049	5049	0.000377619
1050	5050	0.000398751
1051	5051	0.000428767
1052	5052	0.00046824
1053	5053	0.000513982
1054	5054	0.000558428
1055	5055	0.000590636
1056	5056	0.000599779
1057	5057	0.000580134
1058	5058	0.000534376
1059	5059	0.000472504
1060	5060	0.000407171
1061	5061	0.000348868
1062	5062	0.000303731
1063	5063	0.000274027
1064	5064	0.000259818
1065	5065	0.000260408
1066	5066	0.000274978
1067	5067	0.000302358
1068	5068	0.000340129
1069	5069	0.000383511
1070	5070	0.000424894
1071	5071	0.000454965
1072	5072	0.00046561
1073	5073	0.000453307
1074	5074	0.00042081
1075	5075	0.000375914
1076	5076	0.000328199
1077	5077	0.000285879
1078	5078	0.000254347
1079	5079	0.000236517
1080	5080	0.000234149
1081	5081	0.000249251
1082	5082	0.000285115
1083	5083	0.000346765
1084	5084	0.000440835
1085	5085	0.000575169
1086	5086	0.000759164
1087	5087	0.00100645
1088	5088	0.00134117
1089	5089	0.00180792
1090	5090	0.00248444
1091	5091	0.00349494
1092	5092	0.00501699
1093	5093	0.00726322
1094	5094	0.0104054
1095	5095	0.0144194
1096	5096	0.0189013
1097	5097	0.0230154
1098	5098	0.0257459
1099	5099	0.0263888
1100	5100	0.0249337
1101	5101	0.0220204
1102	5102	0.0185405
1103	5103	0.0152302
1104	5104	0.0124937
1105	5105	0.0104449
1106	5106	0.00903042
1107	5107	0.0081339
1108	5108	0.00763069
1109	5109	0.00740475
1110	5110	0.00734639
1111	5111	0.00734635
1112	5112	0.00729595
1113	5113	0.00709823
1114	5114	0.006688
1115	5115	0.00605186
1116	5116	0.00523541
1117	5117	0.00432966
1118	5118	0.00344008
1119	5119	0.0026532
1120	5120	0.00201657
1121	5121	0.00153821
1122	5122	0.00119949
1123	5123	0.000970647
1124	5124	0.000821657
1125	5125	0.000726913
1126	5126	0.000665855
1127	5127	0.000622281
1128	5128	0.000584189
1129	5129	0.000544479
1130	5130	0.000501434
1131	5131	0.000457772
1132	5132	0.000418268
1133	5133	0.000387271
1134	5134	0.00036726
1135	5135	0.000358528
1136	5136	0.000359383
1137	5137	0.000366475
1138	5138	0.000375422
1139	5139	0.000382121
1140	5140	0.000384601
1141	5141	0.000384464
1142	5142	0.000387032
1143	5143	0.000400528
1144	5144	0.000435768
1145	5145	0.000507719
1146	5146	0.000639587
1147	5147	0.000869711
1148	5148	0.00126105
1149	5149	0.00191134
1150	5150	0.00295797
1151	5151	0.00456605
1152	5152	0.00688736
1153	5153	0.00998854
1154	5154	0.0137742
1155	5155	0.0179579
1156	5156	0.0221291
1157	5157	0.0259126
1158	5158	0.0291387
1159	5159	0.0319304
1160	5160	0.0346685
1161	5161	0.0378841
1162	5162	0.0421475
1163	5163	0.0479849
1164	5164	0.0558164
1165	5165	0.0659215
1166	5166	0.0785177
1167	5167	0.0941064
1168	5168	0.114242
1169	5169	0.142878
1170	5170	0.18876
1171	5171	0.270438
1172	5172	0.427627
1173	5173	0.745666
1174	5174	1.3991
1175	5175	2.69579
1176	5176	5.01733
1177	5177	8.45272
1178	5178	12.1577
1179	5179	14.2793
1180	5180	13.341
1181	5181	9.85475
1182	5182	5.83597
1183	5183	2.86223
1184	5184	1.22022
1185	5185	0.480151
1186	5186	0.186174
1187	5187	0.0757473
1188	5188	0.0340632
1189	5189	0.0175221
1190	5190	0.0104548
1191	5191	0.00720254
1192	5192	0.00562895
1193	5193	0.00487058
1194	5194	0.00454735
1195	5195	0.00447119
1196	5196	0.00452949
1197	5197	0.00463381
1198	5198	0.00469819
1199	5199	0.00463821
1200	5200	0.00438895
1201	5201	0.003933
1202	5202	0.00331737
1203	5203	0.00263911
1204	5204	0.00200308
1205	5205	0.00148075
1206	5206	0.00109589
1207	5207	0.000836899
1208	5208	0.000677846
1209	5209	0.000593764
1210	5210	0.00056705
1211	5211	0.000588022
1212	5212	0.000652891
1213	5213	0.000760813
1214	5214	0.000910645
1215	5215	0.00109806
1216	5216	0.00131394
1217	5217	0.00154465
1218	5218	0.0017735
1219	5219	0.00198159
1220	5220	0.00214716
1221	5221	0.00224449
1222	5222	0.00224623
1223	5223	0.0021319
1224	5224	0.00190105
1225	5225	0.00158216
1226	5226	0.00122738
1227	5227	0.000892951
1228	5228	0.000618107
1229	5229	0.000416272
1230	5230	0.000280532
1231	5231	0.000194982
1232	5232	0.000143626
1233	5233	0.000114262
1234	5234	9.88037e-05
1235	5235	9.2167e-05
1236	5236	9.0958e-05
1237	5237	9.24783e-05
1238	5238	9.42559e-05
1239	5239	9.41994e-05
1240	5240	9.1164e-05
1241	5241	8.53644e-05
1242	5242	7.81574e-05
1243	5243	7.13165e-05
1244	5244	6.6356e-05
1245	5245	6.42777e-05
1246	5246	6.56666e-05
1247	5247	7.084e-05
1248	5248	7.98139e-05
1249	5249	9.20174e-05
1250	5250	0.000105928
1251	5251	0.000119057
1252	5252	0.000128678
1253	5253	0.000133108
1254	5254	0.000132603
1255	5255	0.00012917
1256	5256	0.000125544
1257	5257	0.000124217
1258	5258	0.000127023
1259	5259	0.000135173
1260	5260	0.000149334
1261	5261	0.00016949
1262	5262	0.000194513
1263	5263	0.000221644
1264	5264	0.00024634
1265	5265	0.000262996
1266	5266	0.000266707
1267	5267	0.00025538
1268	5268	0.000230907
1269	5269	0.000198462
1270	5270	0.000164302
1271	5271	0.000133518
1272	5272	0.000108952
1273	5273	9.1401e-05
1274	5274	8.04792e-05
1275	5275	7.54529e-05
1276	5276	7.57516e-05
1277	5277	8.1159e-05
1278	5278	9.17839e-05
1279	5279	0.000107898
1280	5280	0.0001297
1281	5281	0.00015709
1282	5282	0.000189525
1283	5283	0.000226017
1284	5284	0.000265257
1285	5285	0.000305796
1286	5286	0.000346184
1287	5287	0.000385002
1288	5288	0.000420765
1289	5289	0.000451788
1290	5290	0.000476147
1291	5291	0.000491922
1292	5292	0.00049775
1293	5293	0.00049351
1294	5294	0.000480676
1295	5295	0.000462015
1296	5296	0.000440671
1297	5297	0.000419086
1298	5298	0.000398273
1299	5299	0.000377698
1300	5300	0.000355809
1301	5301	0.000331025
1302	5302	0.00030277
1303	5303	0.000272008
1304	5304	0.000240902
1305	5305	0.000211846
1306	5306	0.000186504
1307	5307	0.000165369
1308	5308	0.000147867
1309	5309	0.000132779
1310	5310	0.000118761
1311	5311	0.000104845
1312	5312	9.0764e-05
1313	5313	7.69607e-05
1314	5314	6.42689e-05
1315	5315	5.34728e-05
1316	5316	4.50209e-05
1317	5317	3.89957e-05
1318	5318	3.5255e-05
1319	5319	3.36083e-05
1320	5320	3.39514e-05
1321	5321	3.63563e-05
1322	5322	4.11454e-05
1323	5323	4.89925e-05
1324	5324	6.10885e-05
1325	5325	7.94281e-05
1326	5326	0.000107303
1327	5327	0.000150174
1328	5328	0.000217262
1329	5329	0.000324548
1330	5330	0.000500452
1331	5331	0.000796332
1332	5332	0.00130493
1333	5333	0.00219
1334	5334	0.0037272
1335	5335	0.00634627
1336	5336	0.0106447
1337	5337	0.0173217
1338	5338	0.0269822
1339	5339	0.039814
1340	5340	0.0552588
1341	5341	0.0718949
1342	5342	0.0877204
1343	5343	0.100797
1344	5344	0.109942
1345	5345	0.115098
1346	5346	0.117218
1347	5347	0.117829
1348	5348	0.118538
1349	5349	0.120691
1350	5350	0.125183
1351	5351	0.132312
1352	5352	0.141608
1353	5353	0.151626
1354	5354	0.159928
1355	5355	0.163544
1356	5356	0.16002
1357	5357	0.148601
1358	5358	0.130749
1359	5359	0.109535
1360	5360	0.0883105
1361	5361	0.0695586
1362	5362	0.0544607
1363	5363	0.0431173
1364	5364	0.0350158
1365	5365	0.0294324
1366	5366	0.0256563
1367	5367	0.0230682
1368	5368	0.0211451
1369	5369	0.0194546
1370	5370	0.0176723
1371	5371	0.015619
1372	5372	0.0132857
1373	5373	0.0108114
1374	5374	0.00840926
1375	5375	0.00627618
1376	5376	0.00453102
1377	5377	0.0032009
1378	5378	0.00224438
1379	5379	0.00158701
1380	5380	0.00115019
1381	5381	0.000867118
1382	5382	0.000687585
1383	5383	0.000576555
1384	5384	0.000510306
1385	5385	0.000472392
1386	5386	0.000450442
1387	5387	0.000434229
1388	5388	0.000415268
1389	5389	0.000387722
1390	5390	0.000349666
1391	5391	0.000303356
1392	5392	0.000253834
1393	5393	0.000206557
1394	5394	0.000165444
1395	5395	0.000132195
1396	5396	0.000106688
1397	5397	8.77875e-05
1398	5398	7.40395e-05
1399	5399	6.40656e-05
1400	5400	5.67157e-05
1401	5401	5.10846e-05
1402	5402	4.64835e-05
1403	5403	4.24119e-05
1404	5404	3.85469e-05
1405	5405	3.47422e-05
1406	5406	3.10155e-05
1407	5407	2.75076e-05
1408	5408	2.44188e-05
1409	5409	2.19446e-05
1410	5410	2.02432e-05
1411	5411	1.94419e-05
1412	5412	1.96772e-05
1413	5413	2.11495e-05
1414	5414	2.41798e-05
1415	5415	2.92476e-05
1416	5416	3.69731e-05
1417	5417	4.79719e-05
1418	5418	6.24955e-05
1419	5419	7.98691e-05
1420	5420	9.80053e-05
1421	5421	0.000113556
1422	5422	0.000123083
1423	5423	0.00012475
1424	5424	0.000119288
1425	5425	0.000109451
1426	5426	9.85368e-05
1427	5427	8.91604e-05
1428	5428	8.2879e-05
1429	5429	8.04698e-05
1430	5430	8.23945e-05
1431	5431	8.9164e-05
1432	5432	0.000101509
1433	5433	0.000120308
1434	5434	0.000146174
1435	5435	0.000178586
1436	5436	0.000214696
1437	5437	0.000248495
1438	5438	0.000271611
1439	5439	0.000276448
1440	5440	0.000260264
1441	5441	0.000227038
1442	5442	0.000185345
1443	5443	0.000143995
1444	5444	0.000108774
1445	5445	8.18065e-05
1446	5446	6.27076e-05
1447	5447	5.00377e-05
1448	5448	4.22868e-05
1449	5449	3.83131e-05
1450	5450	3.74585e-05
1451	5451	3.95397e-05
1452	5452	4.48223e-05
1453	5453	5.40033e-05
1454	5454	6.81705e-05
1455	5455	8.86655e-05
1456	5456	0.000116745
1457	5457	0.000152969
1458	5458	0.000196376
1459	5459	0.000243773
1460	5460	0.000289719
1461	5461	0.000327672
1462	5462	0.000352163
1463	5463	0.000360962
1464	5464	0.000355924
1465	5465	0.000341993
1466	5466	0.000325136
1467	5467	0.000310466
1468	5468	0.0003013
1469	5469	0.000299026
1470	5470	0.000303302
1471	5471	0.000312196
1472	5472	0.000322295
1473	5473	0.000329073
1474	5474	0.00032783
1475	5475	0.000315189
1476	5476	0.000290536
1477	5477	0.000256517
1478	5478	0.000218115
1479	5479	0.000180762
1480	5480	0.000148616
1481	5481	0.000123831
1482	5482	0.000106862
1483	5483	9.72492e-05
1484	5484	9.43328e-05
1485	5485	9.76493e-05
1486	5486	0.000106993
1487	5487	0.000122214
1488	5488	0.000142857
1489	5489	0.000167763
1490	5490	0.00019484
1491	5491	0.000221125
1492	5492	0.000243172
1493	5493	0.000257691
1494	5494	0.000262304
1495	5495	0.000256272
1496	5496	0.000240893
1497	5497	0.000219264
1498	5498	0.000195363
1499	5499	0.00017287
1500	5500	0.000154319
1501	5501	0.000140866
1502	5502	0.00013252
1503	5503	0.000128498
1504	5504	0.000127515
1505	5505	0.000128043
1506	5506	0.000128662
1507	5507	0.000128499
1508	5508	0.000127538
1509	5509	0.000126578
1510	5510	0.000126864
1511	5511	0.000129667
1512	5512	0.000135996
1513	5513	0.000146487
1514	5514	0.000161354
1515	5515	0.000180395
1516	5516	0.000203061
1517	5517	0.000228678
1518	5518	0.000256815
1519	5519	0.000287729
1520	5520	0.00032276
1521	5521	0.00036461
1522	5522	0.000417485
1523	5523	0.00048719
1524	5524	0.00058117
1525	5525	0.000708491
1526	5526	0.000879699
1527	5527	0.00110661
1528	5528	0.00140226
1529	5529	0.00178105
1530	5530	0.00225845
1531	5531	0.00284831
1532	5532	0.00355485
1533	5533	0.00435779
1534	5534	0.0051938
1535	5535	0.00594628
1536	5536	0.00646218
1537	5537	0.00660466
1538	5538	0.00632114
1539	5539	0.00567887
1540	5540	0.004836
1541	5541	0.00396805
1542	5542	0.00320341
1543	5543	0.00260171
1544	5544	0.00216893
1545	5545	0.00188378
1546	5546	0.00171826
1547	5547	0.00164787
1548	5548	0.00165464
1549	5549	0.00172662
1550	5550	0.00185587
1551	5551	0.00203561
1552	5552	0.00225622
1553	5553	0.00250024
1554	5554	0.00273763
1555	5555	0.002925
1556	5556	0.00301284
1557	5557	0.00296191
1558	5558	0.00276178
1559	5559	0.00243929
1560	5560	0.00204908
1561	5561	0.00165179
1562	5562	0.00129381
1563	5563	0.0009988
1564	5564	0.000770699
1565	5565	0.000601751
1566	5566	0.000479927
1567	5567	0.0003934
1568	5568	0.000332388
1569	5569	0.0002894
1570	5570	0.00025882
1571	5571	0.000236341
1572	5572	0.000218511
1573	5573	0.0002025
1574	5574	0.000186125
1575	5575	0.000168034
1576	5576	0.000147894
1577	5577	0.000126368
1578	5578	0.000104788
1579	5579	8.46443e-05
1580	5580	6.71177e-05
1581	5581	5.28319e-05
1582	5582	4.18664e-05
1583	5583	3.39277e-05
1584	5584	2.85599e-05
1585	5585	2.53105e-05
1586	5586	2.38266e-05
1587	5587	2.389e-05
1588	5588	2.54119e-05
1589	5589	2.84071e-05
1590	5590	3.29668e-05
1591	5591	3.92609e-05
1592	5592	4.76095e-05
1593	5593	5.86603e-05
1594	5594	7.36884e-05
1595	5595	9.50438e-05
1596	5596	0.000126814
1597	5597	0.000175841
1598	5598	0.000253228
1599	5599	0.000376324
1600	5600	0.000570803
1601	5601	0.000871917
1602	5602	0.00132366
1603	5603	0.001975
1604	5604	0.00287354
1605	5605	0.00405823
1606	5606	0.00555182
1607	5607	0.00735148
1608	5608	0.00941466
1609	5609	0.0116398
1610	5610	0.0138494
1611	5611	0.0157921
1612	5612	0.0171801
1613	5613	0.0177633
1614	5614	0.0174159
1615	5615	0.0161897
1616	5616	0.0143031
1617	5617	0.0120685
1618	5618	0.00979757
1619	5619	0.00772733
1620	5620	0.00598988
1621	5621	0.00462203
1622	5622	0.00359602
1623	5623	0.00285251
1624	5624	0.0023249
1625	5625	0.00195269
1626	5626	0.00168623
1627	5627	0.00148714
1628	5628	0.00132737
1629	5629	0.00118837
1630	5630	0.00106031
1631	5631	0.000940424
1632	5632	0.000830348
1633	5633	0.000733023
1634	5634	0.000650383
1635	5635	0.000582367
1636	5636	0.000527069
1637	5637	0.00048146
1638	5638	0.000442248
1639	5639	0.000406603
1640	5640	0.000372635
1641	5641	0.000339514
1642	5642	0.000307231
1643	5643	0.00027616
1644	5644	0.00024666
1645	5645	0.000218906
1646	5646	0.00019297
1647	5647	0.000169036
1648	5648	0.000147535
1649	5649	0.000129103
1650	5650	0.000114384
1651	5651	0.000103835
1652	5652	9.76494e-05
1653	5653	9.57837e-05
1654	5654	9.80081e-05
1655	5655	0.000103879
1656	5656	0.00011265
1657	5657	0.00012323
1658	5658	0.000134329
1659	5659	0.000144844
1660	5660	0.000154295
1661	5661	0.000163029
1662	5662	0.000172074
1663	5663	0.000182749
1664	5664	0.000196241
1665	5665	0.000213273
1666	5666	0.000233869
1667	5667	0.000257202
1668	5668	0.000281573
1669	5669	0.000304582
1670	5670	0.000323573
1671	5671	0.000336274
1672	5672	0.000341454
1673	5673	0.000339326
1674	5674	0.000331464
1675	5675	0.000320288
1676	5676	0.000308328
1677	5677	0.000297596
1678	5678	0.00028923
1679	5679	0.00028345
1680	5680	0.000279733
1681	5681	0.000277161
1682	5682	0.000274876
1683	5683	0.000272525
1684	5684	0.00027055
1685	5685	0.000270164
1686	5686	0.000273039
1687	5687	0.000280808
1688	5688	0.000294504
1689	5689	0.000313942
1690	5690	0.000337102
1691	5691	0.000359838
1692	5692	0.000376508
1693	5693	0.00038189
1694	5694	0.000373631
1695	5695	0.000353529
1696	5696	0.000326545
1697	5697	0.000298319
1698	5698	0.000272985
1699	5699	0.000252312
1700	5700	0.000235959
1701	5701	0.000222235
1702	5702	0.000208969
1703	5703	0.000194349
1704	5704	0.000177544
1705	5705	0.000158871
1706	5706	0.000139446
1707	5707	0.00012058
1708	5708	0.000103291
1709	5709	8.81245e-05
1710	5710	7.52325e-05
1711	5711	6.45418e-05
1712	5712	5.59085e-05
1713	5713	4.92053e-05
1714	5714	4.43615e-05
1715	5715	4.13824e-05
1716	5716	4.03767e-05
1717	5717	4.15981e-05
1718	5718	4.54945e-05
1719	5719	5.27213e-05
1720	5720	6.40273e-05
1721	5721	7.98647e-05
1722	5722	9.96452e-05
1723	5723	0.000120934
1724	5724	0.00013944
1725	5725	0.00015059
1726	5726	0.000152048
1727	5727	0.000145099
1728	5728	0.000133661
1729	5729	0.000122035
1730	5730	0.000113311
1731	5731	0.000109082
1732	5732	0.000109897
1733	5733	0.000115744
1734	5734	0.000126308
1735	5735	0.000141071
1736	5736	0.000159459
1737	5737	0.000181176
1738	5738	0.0002067
1739	5739	0.000237809
1740	5740	0.00027804
1741	5741	0.000333128
1742	5742	0.000411523
1743	5743	0.000524913
1744	5744	0.000688283
1745	5745	0.000918668
1746	5746	0.0012318
1747	5747	0.00163721
1748	5748	0.00213477
1749	5749	0.0027168
1750	5750	0.00337723
1751	5751	0.00412347
1752	5752	0.00498377
1753	5753	0.00600456
1754	5754	0.00723636
1755	5755	0.00870838
1756	5756	0.0103934
1757	5757	0.0121724
1758	5758	0.0138221
1759	5759	0.0150539
1760	5760	0.0156103
1761	5761	0.0153762
1762	5762	0.0144324
1763	5763	0.0130137
1764	5764	0.011405
1765	5765	0.00984547
1766	5766	0.00848401
1767	5767	0.00738516
1768	5768	0.00655733
1769	5769	0.00598138
1770	5770	0.00562949
1771	5771	0.00547352
1772	5772	0.00548538
1773	5773	0.00563202
1774	5774	0.00586749
1775	5775	0.00612596
1776	5776	0.0063212
1777	5777	0.00635862
1778	5778	0.00616034
1779	5779	0.00569472
1780	5780	0.00499358
1781	5781	0.00414482
1782	5782	0.00326203
1783	5783	0.00244737
1784	5784	0.00176597
1785	5785	0.00124024
1786	5786	0.000859926
1787	5787	0.000597948
1788	5788	0.000423638
1789	5789	0.0003103
1790	5790	0.000237763
1791	5791	0.000192059
1792	5792	0.000164018
1793	5793	0.000147784
1794	5794	0.000139642
1795	5795	0.000137203
1796	5796	0.000138904
1797	5797	0.000143731
1798	5798	0.000151072
1799	5799	0.00016063
1800	5800	0.000172339
1801	5801	0.000186243
1802	5802	0.000202351
1803	5803	0.000220464
1804	5804	0.000239994
1805	5805	0.000259802
1806	5806	0.000278162
1807	5807	0.000292951
1808	5808	0.000302162
1809	5809	0.000304625
1810	5810	0.000300601
1811	5811	0.000291843
1812	5812	0.000281
1813	5813	0.000270659
1814	5814	0.000262457
1815	5815	0.000256525
1816	5816	0.000251302
1817	5817	0.00024379
1818	5818	0.000230488
1819	5819	0.000208997
1820	5820	0.000179637
1821	5821	0.00014577
1822	5822	0.000112296
1823	5823	8.33646e-05
1824	5824	6.09838e-05
1825	5825	4.51261e-05
1826	5826	3.46663e-05
1827	5827	2.827e-05
1828	5828	2.48752e-05
1829	5829	2.38443e-05
1830	5830	2.49744e-05
1831	5831	2.84938e-05
1832	5832	3.5093e-05
1833	5833	4.59632e-05
1834	5834	6.27358e-05
1835	5835	8.71235e-05
1836	5836	0.000120079
1837	5837	0.000160597
1838	5838	0.000204878
1839	5839	0.000246854
1840	5840	0.000280295
1841	5841	0.000301288
1842	5842	0.000309413
1843	5843	0.000307064
1844	5844	0.000297801
1845	5845	0.000284926
1846	5846	0.000270816
1847	5847	0.000256908
1848	5848	0.000243974
1849	5849	0.000232408
1850	5850	0.000222407
1851	5851	0.000214044
1852	5852	0.00020729
1853	5853	0.000202044
1854	5854	0.000198162
1855	5855	0.000195493
1856	5856	0.000193896
1857	5857	0.000193196
1858	5858	0.000193131
1859	5859	0.00019329
1860	5860	0.000193116
1861	5861	0.000191994
1862	5862	0.000189411
1863	5863	0.000185149
1864	5864	0.000179405
1865	5865	0.000172778
1866	5866	0.000166131
1867	5867	0.000160388
1868	5868	0.000156347
1869	5869	0.000154533
1870	5870	0.0001551
1871	5871	0.000157721
1872	5872	0.00016148
1873	5873	0.000164829
1874	5874	0.000165766
1875	5875	0.000162382
1876	5876	0.000153655
1877	5877	0.000140085
1878	5878	0.000123627
1879	5879	0.000106894
1880	5880	9.21661e-05
1881	5881	8.08258e-05
1882	5882	7.33772e-05
1883	5883	6.97886e-05
1884	5884	6.98457e-05
1885	5885	7.33829e-05
1886	5886	8.04161e-05
1887	5887	9.12607e-05
1888	5888	0.000106708
1889	5889	0.000128297
1890	5890	0.000158706
1891	5891	0.000202289
1892	5892	0.000265821
1893	5893	0.000359487
1894	5894	0.000498031
1895	5895	0.000701674
1896	5896	0.000995905
1897	5897	0.00140858
1898	5898	0.00196264
1899	5899	0.00266405
1900	5900	0.00348871
1901	5901	0.00437686
1902	5902	0.00524399
1903	5903	0.00600862
1904	5904	0.00662287
1905	5905	0.00708701
1906	5906	0.00743971
1907	5907	0.00773212
1908	5908	0.00800047
1909	5909	0.00824757
1910	5910	0.00843789
1911	5911	0.00850845
1912	5912	0.00839559
1913	5913	0.00806901
1914	5914	0.00755488
1915	5915	0.00693186
1916	5916	0.0063018
1917	5917	0.00575473
1918	5918	0.00534727
1919	5919	0.00509825
1920	5920	0.00499355
1921	5921	0.00499145
1922	5922	0.00502781
1923	5923	0.00502651
1924	5924	0.00492002
1925	5925	0.00467421
1926	5926	0.00430219
1927	5927	0.00385563
1928	5928	0.00339958
1929	5929	0.00298794
1930	5930	0.00265201
1931	5931	0.00240189
1932	5932	0.0022338
1933	5933	0.0021371
1934	5934	0.00209876
1935	5935	0.00210526
1936	5936	0.00214284
1937	5937	0.00219693
1938	5938	0.00225146
1939	5939	0.00228857
1940	5940	0.0022899
1941	5941	0.00223979
1942	5942	0.00213001
1943	5943	0.00196372
1944	5944	0.00175596
1945	5945	0.00152955
1946	5946	0.00130828
1947	5947	0.00111091
1948	5948	0.000948408
1949	5949	0.000824645
1950	5950	0.000738786
1951	5951	0.000687844
1952	5952	0.00066837
1953	5953	0.000677047
1954	5954	0.000710267
1955	5955	0.000762968
1956	5956	0.000827316
1957	5957	0.00089223
1958	5958	0.000944854
1959	5959	0.000974193
1960	5960	0.000975382
1961	5961	0.000951861
1962	5962	0.000913905
1963	5963	0.000874515
1964	5964	0.000845304
1965	5965	0.000834211
1966	5966	0.000845099
1967	5967	0.00087835
1968	5968	0.000931931
1969	5969	0.00100313
1970	5970	0.00109135
1971	5971	0.00120159
1972	5972	0.0013476
1973	5973	0.00155391
1974	5974	0.00185682
1975	5975	0.00230417
1976	5976	0.00295143
1977	5977	0.00384902
1978	5978	0.00501716
1979	5979	0.00641459
1980	5980	0.00792179
1981	5981	0.00936193
1982	5982	0.0105594
1983	5983	0.0114025
1984	5984	0.011872
1985	5985	0.012025
1986	5986	0.0119569
1987	5987	0.0117651
1988	5988	0.011529
1989	5989	0.011305
1990	5990	0.0111278
1991	5991	0.0110156
1992	5992	0.0109732
1993	5993	0.0109946
1994	5994	0.011063
1995	5995	0.0111496
1996	5996	0.0112106
[truncated: 94,004 more rows]

## Sheet: GYS1GYS1p.Y195FPP1cTreatedMSDat
GYS1GYS1p.Y195FPP1cTreatedMSData
#"+ESI	Scan	(rt:	0.790-1.203	min,	26	scans)	Frag=250.0V	210720_XX02XX13XX20GYS1_AsPurifiedandPP1TreatedXX20GYS1plusPP1.d	Deconvoluted	(Isotope	Width=14.4)"
#Point	X(Daltons)	Y(Counts)
0	4000	7.78791e-06
1	4001	1.76953e-05
2	4002	3.01738e-05
3	4003	4.57647e-05
4	4004	6.49115e-05
5	4005	8.75682e-05
6	4006	0.000112684
7	4007	0.000137811
8	4008	0.000159233
9	4009	0.000172862
10	4010	0.00017566
11	4011	0.000166849
12	4012	0.000148213
13	4013	0.000123384
14	4014	9.65899e-05
15	4015	7.14768e-05
16	4016	5.03961e-05
17	4017	3.4259e-05
18	4018	2.28337e-05
19	4019	1.52497e-05
20	4020	1.04699e-05
21	4021	7.58838e-06
22	4022	5.94292e-06
23	4023	5.10667e-06
24	4024	4.83163e-06
25	4025	4.98512e-06
26	4026	5.49216e-06
27	4027	6.28303e-06
28	4028	7.25117e-06
29	4029	8.23968e-06
30	4030	9.07495e-06
31	4031	9.63526e-06
32	4032	9.90705e-06
33	4033	9.98798e-06
34	4034	1.00433e-05
35	4035	1.02556e-05
36	4036	1.07995e-05
37	4037	1.18431e-05
38	4038	1.3559e-05
39	4039	1.61215e-05
40	4040	1.96706e-05
41	4041	2.42292e-05
42	4042	2.95942e-05
43	4043	3.52723e-05
44	4044	4.05602e-05
45	4045	4.48047e-05
46	4046	4.77252e-05
47	4047	4.95948e-05
48	4048	5.11806e-05
49	4049	5.35519e-05
50	4050	5.79421e-05
51	4051	6.57695e-05
52	4052	7.87767e-05
53	4053	9.91387e-05
54	4054	0.000129288
55	4055	0.000171119
56	4056	0.000224367
57	4057	0.000284605
58	4058	0.000342387
59	4059	0.000385329
60	4060	0.000403089
61	4061	0.000392186
62	4062	0.000357047
63	4063	0.000306847
64	4064	0.000251058
65	4065	0.000196676
66	4066	0.000147795
67	4067	0.000106441
68	4068	7.34176e-05
69	4069	4.86689e-05
70	4070	3.13586e-05
71	4071	2.00519e-05
72	4072	1.31023e-05
73	4073	9.04661e-06
74	4074	6.81021e-06
75	4075	5.7156e-06
76	4076	5.39397e-06
77	4077	5.68842e-06
78	4078	6.58236e-06
79	4079	8.15024e-06
80	4080	1.05167e-05
81	4081	1.38141e-05
82	4082	1.81424e-05
83	4083	2.3544e-05
84	4084	3.00097e-05
85	4085	3.75183e-05
86	4086	4.60952e-05
87	4087	5.5869e-05
88	4088	6.7109e-05
89	4089	8.02274e-05
90	4090	9.57237e-05
91	4091	0.000114031
92	4092	0.000135215
93	4093	0.000158518
94	4094	0.000181873
95	4095	0.000201734
96	4096	0.00021367
97	4097	0.000213896
98	4098	0.000201081
99	4099	0.000177264
100	4100	0.000147078
101	4101	0.000115818
102	4102	8.7607e-05
103	4103	6.45907e-05
104	4104	4.71635e-05
105	4105	3.46653e-05
106	4106	2.60454e-05
107	4107	2.02786e-05
108	4108	1.65418e-05
109	4109	1.42465e-05
110	4110	1.30054e-05
111	4111	1.25864e-05
112	4112	1.28721e-05
113	4113	1.38332e-05
114	4114	1.55178e-05
115	4115	1.80599e-05
116	4116	2.17083e-05
117	4117	2.68776e-05
118	4118	3.42152e-05
119	4119	4.46613e-05
120	4120	5.94508e-05
121	4121	7.99562e-05
122	4122	0.000107244
123	4123	0.000141278
124	4124	0.00017999
125	4125	0.000218812
126	4126	0.00025143
127	4127	0.000271915
128	4128	0.000277294
129	4129	0.00026896
130	4130	0.000252054
131	4131	0.000233392
132	4132	0.000219476
133	4133	0.000215783
134	4134	0.000227493
135	4135	0.000261189
136	4136	0.000326838
137	4137	0.000439056
138	4138	0.000615682
139	4139	0.000870886
140	4140	0.00120268
141	4141	0.00158266
142	4142	0.00196181
143	4143	0.00229602
144	4144	0.00257414
145	4145	0.00282687
146	4146	0.00311497
147	4147	0.00351177
148	4148	0.0040902
149	4149	0.00491061
150	4150	0.00599927
151	4151	0.00731476
152	4152	0.00871898
153	4153	0.00998543
154	4154	0.0108652
155	4155	0.0111851
156	4156	0.0109165
157	4157	0.0101726
158	4158	0.00914582
159	4159	0.0080327
160	4160	0.00698249
161	4161	0.00608068
162	4162	0.00535617
163	4163	0.0047974
164	4164	0.00436745
165	4165	0.00401494
166	4166	0.00368324
167	4167	0.00332194
168	4168	0.00290099
169	4169	0.00242213
170	4170	0.00191834
171	4171	0.00143837
172	4172	0.00102497
173	4173	0.000700163
174	4174	0.000463872
175	4175	0.000301892
176	4176	0.000195356
177	4177	0.000127017
178	4178	8.36921e-05
179	4179	5.63003e-05
180	4180	3.89615e-05
181	4181	2.79965e-05
182	4182	2.11485e-05
183	4183	1.70637e-05
184	4184	1.49846e-05
185	4185	1.46052e-05
186	4186	1.60692e-05
187	4187	2.01591e-05
188	4188	2.88232e-05
189	4189	4.63668e-05
190	4190	8.18694e-05
191	4191	0.000153415
192	4192	0.000293652
193	4193	0.00055259
194	4194	0.00098771
195	4195	0.00163069
196	4196	0.00243699
197	4197	0.00325648
198	4198	0.00387225
199	4199	0.00410503
200	4200	0.00391053
201	4201	0.0033927
202	4202	0.00273067
203	4203	0.00208598
204	4204	0.00155173
205	4205	0.0011537
206	4206	0.00087734
207	4207	0.000693781
208	4208	0.000574719
209	4209	0.000497456
210	4210	0.000445033
211	4211	0.000405095
212	4212	0.000369193
213	4213	0.000332682
214	4214	0.000294539
215	4215	0.000256417
216	4216	0.000221043
217	4217	0.000190713
218	4218	0.000166523
219	4219	0.000148352
220	4220	0.000135231
221	4221	0.000125729
222	4222	0.000118244
223	4223	0.00011125
224	4224	0.000103554
225	4225	9.45189e-05
226	4226	8.41714e-05
227	4227	7.30767e-05
228	4228	6.20555e-05
229	4229	5.18781e-05
230	4230	4.30712e-05
231	4231	3.58754e-05
232	4232	3.03065e-05
233	4233	2.62543e-05
234	4234	2.35721e-05
235	4235	2.2142e-05
236	4236	2.19183e-05
237	4237	2.29589e-05
238	4238	2.54549e-05
239	4239	2.97634e-05
240	4240	3.64478e-05
241	4241	4.63313e-05
242	4242	6.05749e-05
243	4243	8.08113e-05
244	4244	0.000109374
245	4245	0.000149639
246	4246	0.000206378
247	4247	0.000285782
248	4248	0.000394394
249	4249	0.000535907
250	4250	0.000705437
251	4251	0.000883665
252	4252	0.00103717
253	4253	0.00113059
254	4254	0.0011459
255	4255	0.00109344
256	4256	0.00100471
257	4257	0.000914611
258	4258	0.00084849
259	4259	0.000819389
260	4260	0.000831155
261	4261	0.000881032
262	4262	0.000959134
263	4263	0.00104618
264	4264	0.00111387
265	4265	0.00113225
266	4266	0.00108313
267	4267	0.000970414
268	4268	0.000818295
269	4269	0.000658067
270	4270	0.000514276
271	4271	0.000398778
272	4272	0.000312722
273	4273	0.000251554
274	4274	0.000209121
275	4275	0.000179808
276	4276	0.000159218
277	4277	0.00014418
278	4278	0.000132563
279	4279	0.000123073
280	4280	0.000115067
281	4281	0.000108365
282	4282	0.00010308
283	4283	9.9453e-05
284	4284	9.77327e-05
285	4285	9.80805e-05
286	4286	0.000100483
287	4287	0.000104659
288	4288	0.000109984
289	4289	0.000115489
290	4290	0.000120035
291	4291	0.000122659
292	4292	0.000122969
293	4293	0.000121327
294	4294	0.000118714
295	4295	0.000116379
296	4296	0.000115527
297	4297	0.000117193
298	4298	0.000122321
299	4299	0.000131976
300	4300	0.000147652
301	4301	0.000171686
302	4302	0.000207878
303	4303	0.000262491
304	4304	0.00034599
305	4305	0.000475996
306	4306	0.00068212
307	4307	0.00101288
308	4308	0.00154289
309	4309	0.00237296
310	4310	0.00360571
311	4311	0.00527497
312	4312	0.00723323
313	4313	0.00907604
314	4314	0.0102393
315	4315	0.0102989
316	4316	0.00925591
317	4317	0.00752963
318	4318	0.00566937
319	4319	0.00406734
320	4320	0.00287107
321	4321	0.00205697
322	4322	0.00153537
323	4323	0.00121613
324	4324	0.00103192
325	4325	0.000939101
326	4326	0.000911884
327	4327	0.000936534
328	4328	0.00100745
329	4329	0.00112512
330	4330	0.0012953
331	4331	0.00152894
332	4332	0.00184183
333	4333	0.00225317
334	4334	0.00278156
335	4335	0.00343699
336	4336	0.00420822
337	4337	0.00504748
338	4338	0.00585965
339	4339	0.00650739
340	4340	0.00684224
341	4341	0.00675825
342	4342	0.00624378
343	4343	0.00539727
344	4344	0.00439068
345	4345	0.00340137
346	4346	0.00255419
347	4347	0.00190205
348	4348	0.00144122
349	4349	0.00113973
350	4350	0.00096048
351	4351	0.00087301
352	4352	0.000856083
353	4353	0.000894945
354	4354	0.000976109
355	4355	0.00108202
356	4356	0.00118878
357	4357	0.00127019
358	4358	0.00130703
359	4359	0.00129541
360	4360	0.00124708
361	4361	0.00118198
362	4362	0.00111888
363	4363	0.00106966
364	4364	0.00103766
365	4365	0.0010184
366	4366	0.00100098
367	4367	0.000970303
368	4368	0.000911336
369	4369	0.000815296
370	4370	0.000685215
371	4371	0.000536631
372	4372	0.000391443
373	4373	0.000268343
374	4374	0.000176245
375	4375	0.000114193
376	4376	7.57011e-05
377	4377	5.33629e-05
378	4378	4.13501e-05
379	4379	3.59489e-05
380	4380	3.51593e-05
381	4381	3.80987e-05
382	4382	4.44476e-05
383	4383	5.39276e-05
384	4384	6.58245e-05
385	4385	7.87325e-05
386	4386	9.07511e-05
387	4387	0.000100137
388	4388	0.000106041
389	4389	0.000108861
390	4390	0.000110031
391	4391	0.000111503
392	4392	0.000115266
393	4393	0.000123099
394	4394	0.000136467
395	4395	0.000156351
396	4396	0.000182828
397	4397	0.000214497
398	4398	0.000248253
399	4399	0.000280091
400	4400	0.000307069
401	4401	0.000329451
402	4402	0.000351762
403	4403	0.000382619
404	4404	0.000434717
405	4405	0.000526645
406	4406	0.0006876
407	4407	0.000965031
408	4408	0.00143321
409	4409	0.00219605
410	4410	0.00337145
411	4411	0.00504621
412	4412	0.00721286
413	4413	0.00973295
414	4414	0.0123725
415	4415	0.0148983
416	4416	0.0171632
417	4417	0.0191186
418	4418	0.0207555
419	4419	0.022025
420	4420	0.0227902
421	4421	0.0228408
422	4422	0.0219781
423	4423	0.0201373
424	4424	0.0174726
425	4425	0.0143397
426	4426	0.0111737
427	4427	0.00833885
428	4428	0.00603717
429	4429	0.00430728
430	4430	0.00307994
431	4431	0.00224289
432	4432	0.00168528
433	4433	0.00131761
434	4434	0.00107508
435	4435	0.000913509
436	4436	0.000803687
437	4437	0.000726479
438	4438	0.000669197
439	4439	0.000623031
440	4440	0.000581316
441	4441	0.000538675
442	4442	0.000491151
443	4443	0.000437103
444	4444	0.000378048
445	4445	0.000318354
446	4446	0.000263509
447	4447	0.000217944
448	4448	0.000183793
449	4449	0.00016103
450	4450	0.000148313
451	4451	0.000143713
452	4452	0.000144971
453	4453	0.00014946
454	4454	0.000154326
455	4455	0.000157159
456	4456	0.000156957
457	4457	0.00015465
458	4458	0.000152704
459	4459	0.000154222
460	4460	0.000162276
461	4461	0.000179747
462	4462	0.000209321
463	4463	0.000253095
464	4464	0.000311488
465	4465	0.000381804
466	4466	0.000457531
467	4467	0.000529581
468	4468	0.000589441
469	4469	0.000632555
470	4470	0.000660027
471	4471	0.000678138
472	4472	0.000696704
473	4473	0.000727694
474	4474	0.000785044
475	4475	0.000885913
476	4476	0.00105318
477	4477	0.00131853
478	4478	0.00172453
479	4479	0.002323
480	4480	0.0031658
481	4481	0.00428594
482	4482	0.00567236
483	4483	0.00725038
484	4484	0.00888246
485	4485	0.0103967
486	4486	0.0116339
487	4487	0.0124921
488	4488	0.0129492
489	4489	0.0130564
490	4490	0.0129109
491	4491	0.0126207
492	4492	0.0122747
493	4493	0.0119227
494	4494	0.011566
495	4495	0.0111585
496	4496	0.0106218
497	4497	0.00987528
498	4498	0.00887922
499	4499	0.00766797
500	4500	0.00634958
501	4501	0.00506507
502	4502	0.00393304
503	4503	0.00301507
504	4504	0.00231539
505	4505	0.00180207
506	4506	0.00143022
507	4507	0.00115696
508	4508	0.000947906
509	4509	0.000778619
510	4510	0.000633908
511	4511	0.000506282
512	4512	0.000393732
513	4513	0.000297106
514	4514	0.000217694
515	4515	0.000155673
516	4516	0.000109675
517	4517	7.71886e-05
518	4518	5.52745e-05
519	4519	4.11922e-05
520	4520	3.27711e-05
521	4521	2.85601e-05
522	4522	2.78755e-05
523	4523	3.08931e-05
524	4524	3.89396e-05
525	4525	5.51568e-05
526	4526	8.57064e-05
527	4527	0.000141469
528	4528	0.000239494
529	4529	0.00040217
530	4530	0.000651099
531	4531	0.000994249
532	4532	0.00141072
533	4533	0.00184417
534	4534	0.00221504
535	4535	0.00244966
536	4536	0.0025098
537	4537	0.0024047
538	4538	0.00218076
539	4539	0.00189877
540	4540	0.00161293
541	4541	0.00135985
542	4542	0.00115757
543	4543	0.00101043
544	4544	0.000915104
545	4545	0.000865186
546	4546	0.00085346
547	4547	0.0008721
548	4548	0.000911506
549	4549	0.000958748
550	4550	0.000996929
551	4551	0.00100693
552	4552	0.00097231
553	4553	0.000886075
554	4554	0.000755537
555	4555	0.000601075
556	4556	0.000448138
557	4557	0.000317165
558	4558	0.000217718
559	4559	0.000149219
560	4560	0.000105574
561	4561	7.96802e-05
562	4562	6.58669e-05
563	4563	6.05046e-05
564	4564	6.17027e-05
565	4565	6.87089e-05
566	4566	8.11478e-05
567	4567	9.80533e-05
568	4568	0.0001169
569	4569	0.000133399
570	4570	0.000142882
571	4571	0.000142802
572	4572	0.00013432
573	4573	0.00012146
574	4574	0.000108761
575	4575	9.95121e-05
576	4576	9.54027e-05
577	4577	9.70067e-05
578	4578	0.000104184
579	4579	0.000116012
580	4580	0.000130444
581	4581	0.000144353
582	4582	0.000154593
583	4583	0.000159711
584	4584	0.000160959
585	4585	0.000161767
586	4586	0.000166391
587	4587	0.000178987
588	4588	0.000203419
589	4589	0.000243118
590	4590	0.000300088
591	4591	0.000372708
592	4592	0.000453537
593	4593	0.000529926
594	4594	0.000589403
595	4595	0.000627306
596	4596	0.000650885
597	4597	0.000677517
598	4598	0.000730987
599	4599	0.000841511
600	4600	0.00105197
601	4601	0.00142894
602	4602	0.00207215
603	4603	0.00310435
604	4604	0.00461015
605	4605	0.00650772
606	4606	0.0084271
607	4607	0.00977278
608	4608	0.0100498
609	4609	0.00920745
610	4610	0.00764871
611	4611	0.00591777
612	4612	0.00439809
613	4613	0.00323191
614	4614	0.00239892
615	4615	0.00181719
616	4616	0.00140333
617	4617	0.0010945
618	4618	0.000851426
619	4619	0.000654127
620	4620	0.000494953
621	4621	0.000371332
622	4622	0.000280633
623	4623	0.000218422
624	4624	0.000179236
625	4625	0.000158026
626	4626	0.000151031
627	4627	0.000155779
628	4628	0.000170332
629	4629	0.000191972
630	4630	0.000215811
631	4631	0.000234485
632	4632	0.000240167
633	4633	0.000228434
634	4634	0.00020104
635	4635	0.000164883
636	4636	0.000127998
637	4637	9.60085e-05
638	4638	7.11086e-05
639	4639	5.3021e-05
640	4640	4.03902e-05
641	4641	3.17336e-05
642	4642	2.58495e-05
643	4643	2.18975e-05
644	4644	1.93503e-05
645	4645	1.79222e-05
646	4646	1.75183e-05
647	4647	1.82215e-05
648	4648	2.03291e-05
649	4649	2.44599e-05
650	4650	3.1766e-05
651	4651	4.42984e-05
652	4652	6.5559e-05
653	4653	0.000101156
654	4654	0.000159168
655	4655	0.000249334
656	4656	0.000380039
657	4657	0.000553285
658	4658	0.000760654
659	4659	0.000985151
660	4660	0.00121074
661	4661	0.00143497
662	4662	0.00167778
663	4663	0.00198567
664	4664	0.00243728
665	4665	0.00315988
666	4666	0.00436412
667	4667	0.00639921
668	4668	0.0098145
669	4669	0.0153716
670	4670	0.0238879
671	4671	0.0357821
672	4672	0.0503833
673	4673	0.0654754
674	4674	0.0777479
675	4675	0.0842371
676	4676	0.0838025
677	4677	0.0774776
678	4678	0.0675669
679	4679	0.0563912
680	4680	0.0455406
681	4681	0.0357932
682	4682	0.0273912
683	4683	0.0203466
684	4684	0.0146186
685	4685	0.0101535
686	4686	0.006853
687	4687	0.00455
688	4688	0.00302754
689	4689	0.00206432
690	4690	0.00147372
691	4691	0.00111908
692	4692	0.000909238
693	4693	0.000785815
694	4694	0.000710629
695	4695	0.000657006
696	4696	0.00060591
697	4697	0.000545953
698	4698	0.000474543
699	4699	0.000396904
700	4700	0.000321999
701	4701	0.000257655
702	4702	0.000207846
703	4703	0.000172823
704	4704	0.000150704
705	4705	0.000138935
706	4706	0.000134971
707	4707	0.000136272
708	4708	0.00014002
709	4709	0.000143035
710	4710	0.000142278
711	4711	0.000135845
712	4712	0.000123807
713	4713	0.000108135
714	4714	9.16845e-05
715	4715	7.69878e-05
716	4716	6.56178e-05
717	4717	5.82557e-05
718	4718	5.51522e-05
719	4719	5.66424e-05
720	4720	6.35772e-05
721	4721	7.76512e-05
722	4722	0.000101553
723	4723	0.000138648
724	4724	0.000191702
725	4725	0.00026044
726	4726	0.000338922
727	4727	0.000415184
728	4728	0.000474966
729	4729	0.000507911
730	4730	0.000511714
731	4731	0.000491425
732	4732	0.000455382
733	4733	0.000411284
734	4734	0.000364394
735	4735	0.000317718
736	4736	0.000273015
737	4737	0.000231681
738	4738	0.000195076
739	4739	0.00016437
740	4740	0.000140262
741	4741	0.000122885
742	4742	0.000111952
743	4743	0.000107035
744	4744	0.000107802
745	4745	0.000114153
746	4746	0.000126226
747	4747	0.000144301
748	4748	0.000168622
749	4749	0.00019919
750	4750	0.00023558
751	4751	0.000276897
752	4752	0.00032189
753	4753	0.000369184
754	4754	0.000417473
755	4755	0.000465557
756	4756	0.000512171
757	4757	0.000555713
758	4758	0.000594021
759	4759	0.000624364
760	4760	0.000643744
761	4761	0.000649487
762	4762	0.000639977
763	4763	0.000615264
764	4764	0.000577266
765	4765	0.000529426
766	4766	0.000475945
767	4767	0.000420909
768	4768	0.000367624
769	4769	0.000318333
770	4770	0.000274274
771	4771	0.000235917
772	4772	0.000203223
773	4773	0.000175839
774	4774	0.000153218
775	4775	0.00013469
776	4776	0.000119528
777	4777	0.000107025
778	4778	9.6586e-05
779	4779	8.78269e-05
780	4780	8.06328e-05
781	4781	7.51677e-05
782	4782	7.18295e-05
783	4783	7.11965e-05
784	4784	7.40103e-05
785	4785	8.11956e-05
786	4786	9.38318e-05
787	4787	0.00011292
788	4788	0.000138792
789	4789	0.00017022
790	4790	0.000203804
791	4791	0.000234469
792	4792	0.000257366
793	4793	0.000270079
794	4794	0.000273516
795	4795	0.000270999
796	4796	0.000266554
797	4797	0.00026361
798	4798	0.00026457
799	4799	0.000271014
800	4800	0.000284145
801	4801	0.000305226
802	4802	0.000335893
803	4803	0.000378279
804	4804	0.000434813
805	4805	0.000507549
806	4806	0.000596833
807	4807	0.000699347
808	4808	0.00080616
809	4809	0.000902241
810	4810	0.000969105
811	4811	0.000990861
812	4812	0.00096107
813	4813	0.000886124
814	4814	0.000782633
815	4815	0.000670577
816	4816	0.000566641
817	4817	0.000480962
818	4818	0.000417486
819	4819	0.000376184
820	4820	0.000355317
821	4821	0.000352893
822	4822	0.000367205
823	4823	0.000396704
824	4824	0.000439565
825	4825	0.00049334
826	4826	0.00055506
827	4827	0.000621967
828	4828	0.000692663
829	4829	0.000768153
830	4830	0.000852296
831	4831	0.000951456
832	4832	0.00107344
833	4833	0.00122578
834	4834	0.00141315
835	4835	0.00163403
836	4836	0.00187708
837	4837	0.00211923
838	4838	0.0023279
839	4839	0.00246846
840	4840	0.00251453
841	4841	0.00245621
842	4842	0.00230204
843	4843	0.00207484
844	4844	0.0018045
845	4845	0.00152132
846	4846	0.00125113
847	4847	0.00101252
848	4848	0.000815773
849	4849	0.000663501
850	4850	0.00055275
851	4851	0.000477593
852	4852	0.000431283
853	4853	0.000407439
854	4854	0.000400298
855	4855	0.000404482
856	4856	0.000414808
857	4857	0.000426571
858	4858	0.000436315
859	4859	0.000442658
860	4860	0.000446578
861	4861	0.00045098
862	4862	0.000459864
863	4863	0.000477669
864	4864	0.000509183
865	4865	0.000560092
866	4866	0.000638152
867	4867	0.0007549
868	4868	0.000927729
869	4869	0.0011816
870	4870	0.00154832
871	4871	0.00205924
872	4872	0.00272595
873	4873	0.00350986
874	4874	0.00429891
875	4875	0.00492627
876	4876	0.00524535
877	4877	0.00521479
878	4878	0.00491875
879	4879	0.00450777
880	4880	0.00411961
881	4881	0.00383677
882	4882	0.00368431
883	4883	0.00364198
884	4884	0.00365253
885	4885	0.00362836
886	4886	0.00347202
887	4887	0.00311873
888	4888	0.00258068
889	4889	0.00195106
890	4890	0.00135302
891	4891	0.0008746
892	4892	0.000540941
893	4893	0.000330793
894	4894	0.00020703
895	4895	0.000136803
896	4896	9.76852e-05
897	4897	7.63407e-05
898	4898	6.54292e-05
899	4899	6.10935e-05
900	4900	6.13896e-05
901	4901	6.53962e-05
902	4902	7.27012e-05
903	4903	8.30547e-05
904	4904	9.60764e-05
905	4905	0.000110997
906	4906	0.000126494
907	4907	0.000140732
908	4908	0.000151649
909	4909	0.000157419
910	4910	0.000156898
911	4911	0.000149893
912	4912	0.000137205
913	4913	0.000120485
914	4914	0.000101915
915	4915	8.37527e-05
916	4916	6.78451e-05
917	4917	5.53341e-05
918	4918	4.66738e-05
919	4919	4.19326e-05
920	4920	4.12352e-05
921	4921	4.52548e-05
922	4922	5.58173e-05
923	4923	7.67888e-05
924	4924	0.000115421
925	4925	0.000184059
926	4926	0.000301431
927	4927	0.000491752
928	4928	0.000779513
929	4929	0.00117961
930	4930	0.00168638
931	4931	0.00226794
932	4932	0.00287061
933	4933	0.00343127
934	4934	0.00389097
935	4935	0.00420333
936	4936	0.00433739
937	4937	0.00427877
938	4938	0.00403273
939	4939	0.00362827
940	4940	0.00311771
941	4941	0.00256744
942	4942	0.00204136
943	4943	0.00158557
944	4944	0.0012216
945	4945	0.000949799
946	4946	0.000758021
947	4947	0.000629989
948	4948	0.000550585
949	4949	0.000507907
950	4950	0.000493241
951	4951	0.000500027
952	4952	0.000522549
953	4953	0.000554868
954	4954	0.000590476
955	4955	0.000622939
956	4956	0.000647213
957	4957	0.000660722
958	4958	0.000663279
959	4959	0.000655773
960	4960	0.000638453
961	4961	0.000609961
962	4962	0.000567881
963	4963	0.000510783
964	4964	0.000440617
965	4965	0.000363572
966	4966	0.000288282
967	4967	0.000222446
968	4968	0.000170312
969	4969	0.000132411
970	4970	0.000106953
971	4971	9.14575e-05
972	4972	8.38159e-05
973	4973	8.27278e-05
974	4974	8.77848e-05
975	4975	9.94312e-05
976	4976	0.000118884
977	4977	0.000147976
978	4978	0.000188818
979	4979	0.000243191
980	4980	0.000311765
981	4981	0.000393437
982	4982	0.00048525
983	4983	0.000583088
984	4984	0.000682866
985	4985	0.000781599
986	4986	0.000877885
987	4987	0.000971767
988	4988	0.00106431
989	4989	0.00115725
990	4990	0.00125279
991	4991	0.00135357
992	4992	0.00146234
993	4993	0.00158122
994	4994	0.00171049
995	4995	0.00184755
996	4996	0.001987
997	4997	0.00212272
998	4998	0.00225225
999	4999	0.00238163
1000	5000	0.00252869
1001	5001	0.00272319
1002	5002	0.0030044
1003	5003	0.00341715
1004	5004	0.0040048
1005	5005	0.00479484
1006	5006	0.0057739
1007	5007	0.00685837
1008	5008	0.0078838
1009	5009	0.00864112
1010	5010	0.00895968
1011	5011	0.00878777
1012	5012	0.00821072
1013	5013	0.00739677
1014	5014	0.00651839
1015	5015	0.00569961
1016	5016	0.00500385
1017	5017	0.00444709
1018	5018	0.00401716
1019	5019	0.00368875
1020	5020	0.00343233
1021	5021	0.00321905
1022	5022	0.00302392
1023	5023	0.00282855
1024	5024	0.00262323
1025	5025	0.00240753
1026	5026	0.0021884
1027	5027	0.00197643
1028	5028	0.00178157
1029	5029	0.00160987
1030	5030	0.00146222
1031	5031	0.00133465
1032	5032	0.00122013
1033	5033	0.00111112
1034	5034	0.00100249
1035	5035	0.000893677
1036	5036	0.000788854
1037	5037	0.000694861
1038	5038	0.000618255
1039	5039	0.000563243
1040	5040	0.000531237
1041	5041	0.000521433
1042	5042	0.000531393
1043	5043	0.000557113
1044	5044	0.000592786
1045	5045	0.000630933
1046	5046	0.000663512
1047	5047	0.000683946
1048	5048	0.000689111
1049	5049	0.000680111
1050	5050	0.000661363
1051	5051	0.000638602
1052	5052	0.000616841
1053	5053	0.00059902
1054	5054	0.000585468
1055	5055	0.000574013
1056	5056	0.000560663
1057	5057	0.000540848
1058	5058	0.000511093
1059	5059	0.000470489
1060	5060	0.000421181
1061	5061	0.000367513
1062	5062	0.000314354
1063	5063	0.000265593
1064	5064	0.000223432
1065	5065	0.000188504
1066	5066	0.000160398
1067	5067	0.000138237
1068	5068	0.000121092
1069	5069	0.000108207
1070	5070	9.90857e-05
1071	5071	9.34932e-05
1072	5072	9.14346e-05
1073	5073	9.31376e-05
1074	5074	9.90439e-05
1075	5075	0.000109784
1076	5076	0.000126093
1077	5077	0.000148602
1078	5078	0.000177503
1079	5079	0.000212113
1080	5080	0.000250509
1081	5081	0.000289484
1082	5082	0.000325019
1083	5083	0.000353318
1084	5084	0.000372149
1085	5085	0.000381957
1086	5086	0.00038626
1087	5087	0.0003912
1088	5088	0.000404775
1089	5089	0.000436548
1090	5090	0.000498341
1091	5091	0.000605597
1092	5092	0.000777874
1093	5093	0.00103534
1094	5094	0.0013874
1095	5095	0.00181387
1096	5096	0.00225126
1097	5097	0.00260548
1098	5098	0.00279589
1099	5099	0.0027997
1100	5100	0.00265827
1101	5101	0.00244479
1102	5102	0.00222634
1103	5103	0.00204526
1104	5104	0.00192011
1105	5105	0.00185456
1106	5106	0.00184582
1107	5107	0.00188983
1108	5108	0.00198374
1109	5109	0.00212652
1110	5110	0.00231811
1111	5111	0.00255755
1112	5112	0.00283991
1113	5113	0.00315242
1114	5114	0.00347042
1115	5115	0.00375487
1116	5116	0.00395388
1117	5117	0.00401137
1118	5118	0.00388357
1119	5119	0.00355899
1120	5120	0.00307128
1121	5121	0.00249391
1122	5122	0.00191533
1123	5123	0.00140813
1124	5124	0.00101003
1125	5125	0.000724509
1126	5126	0.000534257
1127	5127	0.000415851
1128	5128	0.00034886
1129	5129	0.000319055
1130	5130	0.000318194
1131	5131	0.000342487
1132	5132	0.000390719
1133	5133	0.00046224
1134	5134	0.000555041
1135	5135	0.00066445
1136	5136	0.000783214
1137	5137	0.000903139
1138	5138	0.00101744
1139	5139	0.00112232
1140	5140	0.00121697
1141	5141	0.00130202
1142	5142	0.00137772
1143	5143	0.0014428
1144	5144	0.00149469
1145	5145	0.0015312
1146	5146	0.00155267
1147	5147	0.0015635
1148	5148	0.00157199
1149	5149	0.00158855
1150	5150	0.0016233
1151	5151	0.0016837
1152	5152	0.00177293
1153	5153	0.0018888
1154	5154	0.00202353
1155	5155	0.00216478
1156	5156	0.00229853
1157	5157	0.002413
1158	5158	0.00250205
1159	5159	0.00256619
1160	5160	0.00261064
1161	5161	0.00264162
1162	5162	0.00266303
1163	5163	0.00267543
1164	5164	0.00267795
1165	5165	0.00267281
1166	5166	0.00267039
1167	5167	0.00269283
1168	5168	0.0027758
1169	5169	0.00297065
1170	5170	0.00335126
1171	5171	0.00402946
1172	5172	0.00518043
1173	5173	0.00707282
1174	5174	0.0100797
1175	5175	0.0146095
1176	5176	0.0208607
1177	5177	0.0283655
1178	5178	0.0355684
1179	5179	0.0400476
1180	5180	0.0397635
1181	5181	0.0345693
1182	5182	0.0264463
1183	5183	0.0181087
1184	5184	0.0114053
1185	5185	0.00683716
1186	5186	0.0040458
1187	5187	0.00244367
1188	5188	0.00154668
1189	5189	0.00104319
1190	5190	0.000755425
1191	5191	0.000587654
1192	5192	0.000489447
1193	5193	0.000434474
1194	5194	0.000409246
1195	5195	0.000407305
1196	5196	0.000426134
1197	5197	0.000465209
1198	5198	0.00052424
1199	5199	0.000601014
1200	5200	0.000688864
1201	5201	0.000774864
1202	5202	0.000840881
1203	5203	0.000868958
1204	5204	0.000849228
1205	5205	0.000785071
1206	5206	0.000691265
1207	5207	0.000586518
1208	5208	0.000486013
1209	5209	0.000398065
1210	5210	0.000324885
1211	5211	0.000265122
1212	5212	0.000216243
1213	5213	0.000175967
1214	5214	0.000142774
1215	5215	0.000115781
1216	5216	9.43734e-05
1217	5217	7.79012e-05
1218	5218	6.55647e-05
1219	5219	5.64585e-05
1220	5220	4.96602e-05
1221	5221	4.43064e-05
1222	5222	3.96572e-05
1223	5223	3.51682e-05
1224	5224	3.05688e-05
1225	5225	2.58965e-05
1226	5226	2.14331e-05
1227	5227	1.75526e-05
1228	5228	1.45649e-05
1229	5229	1.26575e-05
1230	5230	1.19642e-05
1231	5231	1.27401e-05
1232	5232	1.56508e-05
1233	5233	2.22959e-05
1234	5234	3.62378e-05
1235	5235	6.48825e-05
1236	5236	0.000122139
1237	5237	0.000230063
1238	5238	0.000414684
1239	5239	0.000690847
1240	5240	0.00103996
1241	5241	0.0013997
1242	5242	0.00168441
1243	5243	0.00182762
1244	5244	0.00181347
1245	5245	0.00167469
1246	5246	0.00146618
1247	5247	0.00123825
1248	5248	0.00102369
1249	5249	0.000837877
1250	5250	0.000684665
1251	5251	0.000562521
1252	5252	0.000468499
1253	5253	0.000400142
1254	5254	0.000356188
1255	5255	0.0003371
1256	5256	0.000346195
1257	5257	0.000391965
1258	5258	0.000492171
1259	5259	0.000680255
1260	5260	0.00101326
1261	5261	0.00157584
1262	5262	0.00246659
1263	5263	0.00374833
1264	5264	0.0053635
1265	5265	0.00706751
1266	5266	0.00846733
1267	5267	0.00919072
1268	5268	0.00907836
1269	5269	0.00824732
1270	5270	0.0069908
1271	5271	0.00561681
1272	5272	0.00434048
1273	5273	0.00326278
1274	5274	0.00240222
1275	5275	0.00173647
1276	5276	0.00123185
1277	5277	0.000856909
1278	5278	0.000585531
1279	5279	0.000395521
1280	5280	0.000267183
1281	5281	0.000183272
1282	5282	0.000129678
1283	5283	9.58181e-05
1284	5284	7.43426e-05
1285	5285	6.04198e-05
1286	5286	5.09771e-05
1287	5287	4.41232e-05
1288	5288	3.87803e-05
1289	5289	3.44511e-05
1290	5290	3.10281e-05
1291	5291	2.862e-05
1292	5292	2.74214e-05
1293	5293	2.76614e-05
1294	5294	2.96152e-05
1295	5295	3.36362e-05
1296	5296	4.01543e-05
1297	5297	4.96062e-05
1298	5298	6.23026e-05
1299	5299	7.82912e-05
1300	5300	9.73064e-05
1301	5301	0.000118846
1302	5302	0.000142296
1303	5303	0.000166958
1304	5304	0.000191908
1305	5305	0.00021576
1306	5306	0.000236578
1307	5307	0.000252158
1308	5308	0.000260745
1309	5309	0.000261874
1310	5310	0.000256826
1311	5311	0.000248344
1312	5312	0.000239787
1313	5313	0.000234237
1314	5314	0.00023397
1315	5315	0.000240319
1316	5316	0.000253719
1317	5317	0.000273753
1318	5318	0.000299206
1319	5319	0.000328269
1320	5320	0.00035895
1321	5321	0.00038958
1322	5322	0.00041913
1323	5323	0.000447226
1324	5324	0.000473979
1325	5325	0.000499944
1326	5326	0.000526443
1327	5327	0.000556296
1328	5328	0.000594841
1329	5329	0.000651258
1330	5330	0.0007406
1331	5331	0.000887605
1332	5332	0.00113399
1333	5333	0.00155137
1334	5334	0.00226115
1335	5335	0.00345748
1336	5336	0.00541524
1337	5337	0.00844229
1338	5338	0.01273
1339	5339	0.0181193
1340	5340	0.0239418
1341	5341	0.0291586
1342	5342	0.0328179
1343	5343	0.0345133
1344	5344	0.0344867
1345	5345	0.0333582
1346	5346	0.0317602
1347	5347	0.0301108
1348	5348	0.0285679
1349	5349	0.0270923
1350	5350	0.0255472
1351	5351	0.023795
1352	5352	0.0217655
1353	5353	0.0194772
1354	5354	0.0170154
1355	5355	0.0144917
1356	5356	0.0120132
1357	5357	0.009673
1358	5358	0.00755241
1359	5359	0.00571993
1360	5360	0.00422048
1361	5361	0.00306332
1362	5362	0.00222048
1363	5363	0.00163857
1364	5364	0.0012565
1365	5365	0.00101982
1366	5366	0.000887437
1367	5367	0.000832265
1368	5368	0.00083871
1369	5369	0.000899314
1370	5370	0.00101138
1371	5371	0.00117356
1372	5372	0.00138213
1373	5373	0.00162669
1374	5374	0.00188566
1375	5375	0.0021232
1376	5376	0.00229095
1377	5377	0.00233871
1378	5378	0.00223397
1379	5379	0.0019813
1380	5380	0.00162683
1381	5381	0.00124052
1382	5382	0.000886747
1383	5383	0.00060301
1384	5384	0.000397282
1385	5385	0.000258488
1386	5386	0.000168997
1387	5387	0.000112523
1388	5388	7.69596e-05
1389	5389	5.43094e-05
1390	5390	3.96317e-05
1391	5391	2.99806e-05
1392	5392	2.36222e-05
1393	5393	1.95351e-05
1394	5394	1.71204e-05
1395	5395	1.60494e-05
1396	5396	1.61966e-05
1397	5397	1.76228e-05
1398	5398	2.06e-05
1399	5399	2.56789e-05
1400	5400	3.38236e-05
1401	5401	4.66519e-05
1402	5402	6.68342e-05
1403	5403	9.86944e-05
1404	5404	0.000148966
1405	5405	0.000227409
1406	5406	0.000346524
1407	5407	0.000519143
1408	5408	0.000752936
1409	5409	0.00104286
1410	5410	0.00136578
1411	5411	0.00168262
1412	5412	0.00194937
1413	5413	0.00213117
1414	5414	0.00221113
1415	5415	0.00219003
1416	5416	0.00208038
1417	5417	0.00190027
1418	5418	0.00167049
1419	5419	0.00141396
1420	5420	0.0011547
1421	5421	0.000914736
1422	5422	0.000709929
1423	5423	0.000547413
1424	5424	0.000426287
1425	5425	0.000340631
1426	5426	0.000282831
1427	5427	0.000245825
1428	5428	0.000224043
1429	5429	0.000213487
1430	5430	0.000211428
1431	5431	0.00021602
1432	5432	0.000225945
1433	5433	0.000240152
1434	5434	0.00025774
1435	5435	0.000278013
1436	5436	0.000300689
1437	5437	0.000326107
1438	5438	0.000355241
1439	5439	0.000389351
1440	5440	0.000429244
1441	5441	0.00047423
1442	5442	0.000521066
1443	5443	0.000563509
1444	5444	0.000593275
1445	5445	0.000602805
1446	5446	0.000588822
1447	5447	0.000554477
1448	5448	0.000508442
1449	5449	0.000461591
1450	5450	0.000423683
1451	5451	0.000401916
1452	5452	0.000401509
1453	5453	0.000427211
1454	5454	0.000484458
1455	5455	0.000578922
1456	5456	0.000713025
1457	5457	0.000878648
1458	5458	0.00104855
1459	5459	0.00117515
1460	5460	0.00120678
1461	5461	0.001118
1462	5462	0.000929999
1463	5463	0.000699233
1464	5464	0.000483419
1465	5465	0.000315341
1466	5466	0.000200234
1467	5467	0.000127862
1468	5468	8.4579e-05
1469	5469	5.93082e-05
1470	5470	4.47126e-05
1471	5471	3.64119e-05
1472	5472	3.19166e-05
1473	5473	2.98298e-05
1474	5474	2.93566e-05
1475	5475	3.00303e-05
1476	5476	3.15755e-05
1477	5477	3.38581e-05
1478	5478	3.68884e-05
1479	5479	4.08544e-05
1480	5480	4.61661e-05
1481	5481	5.35058e-05
1482	5482	6.38847e-05
1483	5483	7.86936e-05
1484	5484	9.96965e-05
1485	5485	0.000128848
1486	5486	0.000167772
1487	5487	0.000216803
1488	5488	0.000273836
1489	5489	0.000333703
1490	5490	0.000389046
1491	5491	0.000432901
1492	5492	0.000461796
1493	5493	0.000477377
1494	5494	0.000485643
1495	5495	0.000494624
1496	5496	0.000512149
1497	5497	0.000544503
1498	5498	0.000595677
1499	5499	0.000666457
1500	5500	0.00075309
1501	5501	0.000846375
1502	5502	0.000932818
1503	5503	0.000998716
1504	5504	0.00103556
1505	5505	0.00104333
1506	5506	0.00102952
1507	5507	0.00100522
1508	5508	0.000981141
1509	5509	0.000965619
1510	5510	0.000964666
1511	5511	0.000983091
1512	5512	0.00102575
1513	5513	0.00109823
1514	5514	0.00120674
1515	5515	0.00135661
1516	5516	0.00154953
1517	5517	0.00177939
1518	5518	0.00202863
1519	5519	0.00226799
1520	5520	0.00246258
1521	5521	0.00258348
1522	5522	0.00261904
1523	5523	0.00257902
1524	5524	0.00248957
1525	5525	0.00238341
1526	5526	0.00229145
1527	5527	0.0022388
1528	5528	0.00224492
1529	5529	0.0023255
1530	5530	0.00249326
1531	5531	0.00275572
1532	5532	0.00310779
1533	5533	0.00351999
1534	5534	0.00392828
1535	5535	0.00423875
1536	5536	0.00435762
1537	5537	0.00423628
1538	5538	0.00389874
1539	5539	0.0034267
1540	5540	0.00291546
1541	5541	0.00243563
1542	5542	0.00202102
1543	5543	0.00167731
1544	5544	0.0013969
1545	5545	0.00117033
1546	5546	0.00099157
1547	5547	0.000858461
1548	5548	0.000771108
1549	5549	0.000730747
1550	5550	0.000739922
1551	5551	0.000803013
1552	5552	0.000925121
1553	5553	0.00110718
1554	5554	0.00133675
1555	5555	0.00157876
1556	5556	0.00177629
1557	5557	0.00186963
1558	5558	0.00182552
1559	5559	0.00165452
1560	5560	0.00140219
1561	5561	0.00112377
1562	5562	0.0008623
1563	5563	0.000640945
1564	5564	0.000466231
1565	5565	0.000334982
1566	5566	0.000240038
1567	5567	0.000173569
1568	5568	0.000128554
1569	5569	9.93042e-05
1570	5570	8.15759e-05
1571	5571	7.25132e-05
1572	5572	7.05281e-05
1573	5573	7.5153e-05
1574	5574	8.6854e-05
1575	5575	0.000106707
1576	5576	0.000135788
1577	5577	0.000174273
1578	5578	0.000220658
1579	5579	0.000271905
1580	5580	0.000325006
1581	5581	0.000379374
1582	5582	0.000438787
1583	5583	0.000512288
1584	5584	0.000614773
1585	5585	0.000768546
1586	5586	0.00100658
1587	5587	0.00137707
1588	5588	0.00194743
1589	5589	0.00280381
1590	5590	0.00404166
1591	5591	0.00574454
1592	5592	0.00795682
1593	5593	0.0106648
1594	5594	0.0138034
1595	5595	0.0172928
1596	5596	0.0210911
1597	5597	0.0252355
1598	5598	0.0298518
1599	5599	0.035125
1600	5600	0.0412305
1601	5601	0.0482255
1602	5602	0.0559064
1603	5603	0.0636663
1604	5604	0.0704349
1605	5605	0.0748216
1606	5606	0.0755191
1607	5607	0.07185
1608	5608	0.064157
1609	5609	0.0537529
1610	5610	0.0424239
1611	5611	0.0317876
1612	5612	0.0228619
1613	5613	0.015991
1614	5614	0.011031
1615	5615	0.00760511
1616	5616	0.00529948
1617	5617	0.0037626
1618	5618	0.0027336
1619	5619	0.00203364
1620	5620	0.0015458
1621	5621	0.00119574
1622	5622	0.000936845
1623	5623	0.000740006
1624	5624	0.000586963
1625	5625	0.000466055
1626	5626	0.000369606
1627	5627	0.000292348
1628	5628	0.000230488
1629	5629	0.000181163
1630	5630	0.00014213
1631	5631	0.000111571
1632	5632	8.79796e-05
1633	5633	7.0077e-05
1634	5634	5.67626e-05
1635	5635	4.70824e-05
1636	5636	4.02098e-05
1637	5637	3.54249e-05
1638	5638	3.20879e-05
1639	5639	2.96126e-05
1640	5640	2.74646e-05
1641	5641	2.52095e-05
1642	5642	2.26034e-05
1643	5643	1.96625e-05
1644	5644	1.66326e-05
1645	5645	1.38524e-05
1646	5646	1.16004e-05
1647	5647	1.0025e-05
1648	5648	9.17246e-06
1649	5649	9.06185e-06
1650	5650	9.7594e-06
1651	5651	1.14327e-05
1652	5652	1.43846e-05
1653	5653	1.906e-05
1654	5654	2.60085e-05
1655	5655	3.57904e-05
1656	5656	4.88556e-05
1657	5657	6.54902e-05
1658	5658	8.59596e-05
1659	5659	0.000110919
1660	5660	0.000142046
1661	5661	0.000182779
1662	5662	0.000239126
1663	5663	0.000320457
1664	5664	0.000439936
1665	5665	0.000613393
1666	5666	0.000854468
1667	5667	0.0011643
1668	5668	0.00151836
1669	5669	0.00186086
1670	5670	0.00211904
1671	5671	0.00223624
1672	5672	0.00220126
1673	5673	0.00205064
1674	5674	0.0018446
1675	5675	0.00163851
1676	5676	0.00146764
1677	5677	0.00134673
1678	5678	0.00127628
1679	5679	0.00124842
1680	5680	0.00125008
1681	5681	0.00126438
1682	5682	0.00127248
1683	5683	0.00125727
1684	5684	0.0012082
1685	5685	0.00112462
1686	5686	0.00101507
1687	5687	0.000892949
1688	5688	0.000771156
1689	5689	0.000658528
1690	5690	0.000559038
1691	5691	0.000472913
1692	5692	0.000398439
1693	5693	0.000333554
1694	5694	0.000276843
1695	5695	0.000227825
1696	5696	0.000186661
1697	5697	0.000153615
1698	5698	0.000128624
1699	5699	0.000111205
1700	5700	0.000100632
1701	5701	9.62063e-05
1702	5702	9.74418e-05
1703	5703	0.00010411
1704	5704	0.000116115
1705	5705	0.000133209
1706	5706	0.000154555
1707	5707	0.000178228
1708	5708	0.000200868
1709	5709	0.000217902
1710	5710	0.000224687
1711	5711	0.000218418
1712	5712	0.000199767
1713	5713	0.000172923
1714	5714	0.000143757
1715	5715	0.000117419
1716	5716	9.69525e-05
1717	5717	8.34067e-05
1718	5718	7.67753e-05
1719	5719	7.69719e-05
1720	5720	8.44671e-05
1721	5721	0.000100534
1722	5722	0.000127014
1723	5723	0.000165348
1724	5724	0.000214718
1725	5725	0.000269955
1726	5726	0.00032114
1727	5727	0.000356724
1728	5728	0.000369174
1729	5729	0.000358963
1730	5730	0.000333639
1731	5731	0.000303297
1732	5732	0.000276422
1733	5733	0.000258409
1734	5734	0.000252341
1735	5735	0.000260668
1736	5736	0.00028701
1737	5737	0.000338162
1738	5738	0.000426989
1739	5739	0.00057734
1740	5740	0.000832604
1741	5741	0.00126972
1742	5742	0.00201884
1743	5743	0.00328215
1744	5744	0.00533106
1745	5745	0.00844306
1746	5746	0.0127464
1747	5747	0.0180059
1748	5748	0.0234927
1749	5749	0.0281158
1750	5750	0.0308319
1751	5751	0.0311048
1752	5752	0.0291055
1753	5753	0.0255526
1754	5754	0.021347
1755	5755	0.0172442
1756	5756	0.0137
1757	5757	0.0108832
1758	5758	0.00876992
1759	5759	0.00724434
1760	5760	0.00616733
1761	5761	0.00541106
1762	5762	0.00487047
1763	5763	0.00446409
1764	5764	0.00413181
1765	5765	0.00383235
1766	5766	0.00354064
1767	5767	0.00324437
1768	5768	0.0029403
1769	5769	0.00263119
1770	5770	0.00232385
1771	5771	0.00202792
1772	5772	0.00175463
1773	5773	0.00151497
1774	5774	0.00131771
1775	5775	0.00116831
1776	5776	0.00106908
1777	5777	0.00102065
1778	5778	0.00102356
1779	5779	0.00107944
1780	5780	0.00119094
1781	5781	0.00136006
1782	5782	0.0015847
1783	5783	0.00185396
1784	5784	0.00214388
1785	5785	0.00241637
1786	5786	0.0026237
1787	5787	0.0027195
1788	5788	0.00267338
1789	5789	0.00248321
1790	5790	0.00217835
1791	5791	0.00181065
1792	5792	0.00143679
1793	5793	0.00110122
1794	5794	0.00082756
1795	5795	0.000620051
1796	5796	0.000470702
1797	5797	0.000366794
1798	5798	0.000295778
1799	5799	0.000247362
1800	5800	0.000213841
1801	5801	0.000189687
1802	5802	0.000171027
1803	5803	0.000155256
1804	5804	0.000140778
1805	5805	0.00012683
1806	5806	0.000113297
1807	5807	0.00010051
1808	5808	8.90362e-05
1809	5809	7.95098e-05
1810	5810	7.25422e-05
1811	5811	6.87408e-05
1812	5812	6.88614e-05
1813	5813	7.41203e-05
1814	5814	8.67334e-05
1815	5815	0.000110826
1816	5816	0.000153948
1817	5817	0.000229398
1818	5818	0.000359169
1819	5819	0.000575955
1820	5820	0.000920226
1821	5821	0.00142642
1822	5822	0.00209598
1823	5823	0.00286813
1824	5824	0.00361454
1825	5825	0.00417746
1826	5826	0.00443632
1827	5827	0.00435758
1828	5828	0.00399549
1829	5829	0.00345351
1830	5830	0.00283966
1831	5831	0.00223898
1832	5832	0.00170565
1833	5833	0.00126616
1834	5834	0.000926095
1835	5835	0.000677149
1836	5836	0.000503742
1837	5837	0.00038845
1838	5838	0.000315649
1839	5839	0.00027311
1840	5840	0.000252005
1841	5841	0.000245986
1842	5842	0.000250006
1843	5843	0.000259321
1844	5844	0.000269086
1845	5845	0.000274711
1846	5846	0.000272744
1847	5847	0.00026169
1848	5848	0.000242203
1849	5849	0.00021656
1850	5850	0.00018775
1851	5851	0.000158618
1852	5852	0.000131327
1853	5853	0.000107183
1854	5854	8.67362e-05
1855	5855	7.00017e-05
1856	5856	5.66938e-05
1857	5857	4.64088e-05
1858	5858	3.8737e-05
1859	5859	3.33236e-05
1860	5860	2.9902e-05
1861	5861	2.83231e-05
1862	5862	2.85903e-05
1863	5863	3.0905e-05
1864	5864	3.57169e-05
1865	5865	4.37598e-05
1866	5866	5.60278e-05
1867	5867	7.36134e-05
1868	5868	9.7316e-05
1869	5869	0.000127002
1870	5870	0.000160899
1871	5871	0.000195276
1872	5872	0.000225074
1873	5873	0.00024562
1874	5874	0.000254694
1875	5875	0.000253664
1876	5876	0.000246958
1877	5877	0.000240407
1878	5878	0.00023977
1879	5879	0.000250296
1880	5880	0.000277227
1881	5881	0.000326548
1882	5882	0.000405034
1883	5883	0.000518541
1884	5884	0.000667912
1885	5885	0.000843765
1886	5886	0.00102459
1887	5887	0.0011831
1888	5888	0.00129989
1889	5889	0.00137528
1890	5890	0.00143085
1891	5891	0.00150244
1892	5892	0.00163358
1893	5893	0.00187638
1894	5894	0.00230074
1895	5895	0.00300952
1896	5896	0.00415602
1897	5897	0.00595773
1898	5898	0.00869691
1899	5899	0.0126966
1900	5900	0.0182629
1901	5901	0.0255888
1902	5902	0.0346158
1903	5903	0.0448606
1904	5904	0.0552621
1905	5905	0.0641849
1906	5906	0.0697516
1907	5907	0.0705209
1908	5908	0.0661945
1909	5909	0.0578403
1910	5910	0.0474117
1911	5911	0.0368984
1912	5912	0.0276768
1913	5913	0.0203405
1914	5914	0.0148913
1915	5915	0.0110301
1916	5916	0.00837946
1917	5917	0.00659847
1918	5918	0.00542039
1919	5919	0.00464981
1920	5920	0.00414535
1921	5921	0.00380142
1922	5922	0.00353484
1923	5923	0.00327933
1924	5924	0.00298767
1925	5925	0.002638
1926	5926	0.00223733
1927	5927	0.00181628
1928	5928	0.0014151
1929	5929	0.00106759
1930	5930	0.000791393
1931	5931	0.000587522
1932	5932	0.000446257
1933	5933	0.000354115
1934	5934	0.00029868
1935	5935	0.000270696
1936	5936	0.000264299
1937	5937	0.000276318
1938	5938	0.000305197
1939	5939	0.000349719
1940	5940	0.000407772
1941	5941	0.000475682
1942	5942	0.000548792
1943	5943	0.000623409
1944	5944	0.000699228
1945	5945	0.000780775
1946	5946	0.000877145
1947	5947	0.00100028
1948	5948	0.00116214
1949	5949	0.00137017
1950	5950	0.00162012
1951	5951	0.00188695
1952	5952	0.00211968
1953	5953	0.00225031
1954	5954	0.00222198
1955	5955	0.00202296
1956	5956	0.00169899
1957	5957	0.00132968
1958	5958	0.000987989
1959	5959	0.000714093
1960	5960	0.000515125
1961	5961	0.00037926
1962	5962	0.000289384
1963	5963	0.000230421
1964	5964	0.000191476
1965	5965	0.000165567
1966	5966	0.000148717
1967	5967	0.000139097
1968	5968	0.000136399
1969	5969	0.000141508
1970	5970	0.000156528
1971	5971	0.000185164
1972	5972	0.000233462
1973	5973	0.000310811
1974	5974	0.000431095
1975	5975	0.00061368
1976	5976	0.000883605
1977	5977	0.00126986
1978	5978	0.00180025
1979	5979	0.00249202
1980	5980	0.00334007
1981	5981	0.00430965
1982	5982	0.00534233
1983	5983	0.00637894
1984	5984	0.00739094
1985	5985	0.00840452
1986	5986	0.00950917
1987	5987	0.0108566
1988	5988	0.0126625
1989	5989	0.015219
1990	5990	0.0189102
1991	5991	0.0242049
1992	5992	0.031574
1993	5993	0.0412587
1994	5994	0.0528662
1995	5995	0.0649434
1996	5996	0.0749386
[truncated: 94,004 more rows]

## Sheet: UDP-GloActivityForExtDataFig.1g
Luminescence
GYS1:GYG1FL						GYS1:GYG1∆CD
	No enzyme	Full	No Glycogen	No Glc6P			No enzyme	Full	No Glycogen	No Glc6P
Replicate 1	6075.49	9192.71	7847.9	5368.13		Replicate 1	5110.82	8178.99	3907.01	5638.89
Replicate 2	6100.57	8333.51	7022.27	5700.97		Replicate 2	5695.49	8038.67	3938.44	5530.48
Replicate 3	5641.15	7999.53	6742.99	5418.23		Replicate 3	5123.84	7651.67	3937.82	4784.68
Replicate 4	5467.95	7735.33	6334.1	5271.64		Replicate 4	4864.68	7317.51	3473.59	4237.24
GYS1:GYG1FL						GYS1:GYG1∆CD
Enzyme	mg/ml	0.0121333				Enzyme	mg/ml	0.0090632
Enzyme Amount	mg	9.09997e-08				Enzyme Amount	mg	6.7974e-08
Activity: umoles UDP per mg per min
GYS1:GYG1FL						GYS1:GYG1∆CD
	Full	No Glycogen	No Glc6P				Full	No Glycogen	No Glc6P
Replicate 1	4.79878	2.93154	-0.511555			Replicate 1	5.48533	-2.45547	0.763767
Replicate 2	3.6058	1.78518	-0.0494079			Replicate 2	5.22449	-2.39705	0.562251
Replicate 3	3.14208	1.39741	-0.441995			Replicate 3	4.50514	-2.39821	-0.824052
Replicate 4	2.77524	0.829679	-0.64552			Replicate 4	3.884	-3.26111	-1.84164
