# Supplementary material for: Molecular basis for the regulation of human glycogen synthase by phosphorylation and glucose-6-phosphate
Source: Nat Struct Mol Biol. 2022 Jul 14;29(7):628–38. doi: 10.1038/s41594-022-00799-3 (PMC9287172; doi:10.1038/s41594-022-00799-3)
Supplement: Source Data Extended Data Fig. 8 — Determined melting temperatures for Extended Data Fig. 8b,c. [file 41594_2022_799_MOESM15_ESM.xlsx]

## Sheet: Tms_SourceDataForExtDataFig.8a
Melting Temperatures °C)
[G6P] (mM)	GYS1:GYG1FL as-purified				GYS1:GYG1FL PP1c				GYS1+GYG1p.Y195F as-purified				GYS1+GYG1p.Y195F PP1c
0	57.32	57.52	57.35	57.38	51.34	50.79	50.77	51.17	58.7	58.83	58.73	58.49	53.73	53.5	52.88	51.56
0.05	57.55	57.5	57.44	57.12	50.87	50.88	51.04	51.07	59.34	59	58.72	58.72	53.13	53.04	54.28	51.82
0.1	57.62	57.48	56.96	57.21	50.63	51.19	50.7	50.96	59.07	59.04	58.92	59.08	54.27	54.04	54.15	51.73
0.25	57.48	57.47	57.15	57.35	51.83	51.85	51.91	51.92	59.8	59.02	58.66	58.63	55.22	55.49	55.5	53.79
0.5	57.41	57.49	57.09	57.13	51.23	51.35	51.13	51.34	58.75	59.15	58.69	58.47	55.58	53.95	54.25	53.19
1	57.23	57.21	57.03	57	55.93	55.76	56.12	56.32	60.04	58.95	58.36	58.57	58.66	58.24	58.33	58.05
2.5	56.91	57	56.71	56.78	58.06	57.81	57.89	58.4	59.2	58.6	58.78	58.6	60.04	59.72	59.72	59.74
5	57.19	57.11	56.16	56.55	59.47	59.55	59.75	60.12	60.12	59.25	58.77	58.69	60.38	60.65	60.43	60.57
7.5	57.41	57.25	56.92	56.87	60.42	60.28	60.45	60.86	59.81	58.91	58.58	58.74	60.95	60.7	60.93	60.92
10	57.55	57.3	57.02	57.1	61.11	60.77	60.82	61.21	59.32	58.99	58.83	59.12	60.94	60.81	61.02	61.9
15	58.13	57.76	57.66	57.57	61.65	61.74	61.47	61.04	59.59	59.27	58.81	59.47	61.01	60.89	60.91	61.13
20	58.48	57.88	57.98	57.86	61.59	61.54	61.42	61.75	59.23	59.41	58.91	59.4	60.91	61.29	61.13	61.47
